# Supplementary material for: Tris[dimethyl (benzoyl­amido)­phosphato-κ2 O,O′](1,10-phenanthroline-κ2 N,N′)neodymium(III)
Source: Acta Crystallogr Sect E Struct Rep Online. 2013 Feb 9;69(Pt 3):m143. doi: 10.1107/S1600536813003462 (PMC3588435; doi:10.1107/S1600536813003462)
Supplement: Supplementary file 1 [file e-69-0m143-sup1.cif]

##############################################################################
#                                                                            #
# This CIF contains the data in a paper accepted for publication in          #
# Acta Crystallographica Section E. It conforms to the requirements of       #
# Notes for Authors for Acta Crystallographica Section E, and has been       #
# peer reviewed under the auspices of the IUCr Commission on Journals.       #
#                                                                            #
# Full details of the Crystallographic Information File format               #
# are given in the paper "The Crystallographic Information File (CIF):       #
# a New Standard Archive File for Crystallography" by S. R. Hall, F. H.      #
# Allen and I. D. Brown [Acta Cryst. (1991), A47, 655-685].                  #
#                                                                            #
# The current version of the core CIF dictionary is obtainable from          #
# ftp://ftp.iucr.org/pub/cif_core.dic.                                       #
#                                                                            #
# Software is freely available for graphical display of the structure(s)     #
# in this CIF. For information consult the CIF software page                 #
# http://www.iucr.org/resources/cif/software.                                #
#                                                                            #
# This file may be used for bona fide research purposes within the           #
# scientific community so long as proper attribution is given to the journal # 
# article from which it was obtained.                                        #
#                                                                            #
##############################################################################
data_I
_audit_creation_method
;
  Olex2 1.1
  (compiled 2011.01.21 svn.r1625, GUI svn.r3464)
;
_chemical_name_systematic
;\
Tris[dimethyl (benzoylamido)phosphato-\k^2^<i>O</i>,<i>O</i>'](1,10-\
phenanthroline-\k^2^<i>N</i>,<i>N</i>')neodymium(III)
;
_chemical_name_common     ?
_chemical_formula_moiety     'C39 H41 N5 Nd O12 P3'
_chemical_formula_sum     'C39 H41 N5 Nd O12 P3'
_chemical_formula_iupac     '[Nd (C9 H11 N O4 P)3 (C12 H8 N2)]'
_chemical_formula_weight     1008.92
_chemical_melting_point     ?
_space_group_crystal_system     triclinic
_space_group_name_H-M_alt     'P -1'
_space_group_name_Hall     '-P 1'
loop_
    _space_group_symop_id
    _space_group_symop_operation_xyz
    1 'x, y, z'
    2 '-x, -y, -z'
_cell_length_a     13.0418(4)
_cell_length_b     17.8453(7)
_cell_length_c     21.8391(9)
_cell_angle_alpha     106.915(3)
_cell_angle_beta     104.977(3)
_cell_angle_gamma     104.125(3)
_cell_volume     4408.5(3)
_cell_formula_units_Z     4
_cell_measurement_reflns_used     12027
_cell_measurement_theta_min     2.9821
_cell_measurement_theta_max     32.4387
_cell_measurement_temperature     293(2)
_exptl_crystal_description     block
_exptl_crystal_colour     blue
_exptl_crystal_size_max     0.3
_exptl_crystal_size_mid     0.2
_exptl_crystal_size_min     0.1
_exptl_crystal_density_diffrn     1.520
_exptl_crystal_density_meas     ?
_exptl_crystal_density_method     'not measured'
_exptl_crystal_F_000     2044
_exptl_absorpt_coefficient_mu     1.351
_exptl_absorpt_correction_type     multi-scan
_exptl_absorpt_process_details
;
(CrysAlis PRO; Agilent, 2012)
;
_exptl_absorpt_correction_T_min     0.73497
_exptl_absorpt_correction_T_max     1.00000
_exptl_special_details
;
Analysis found Nd 14.1% requires Nd 14.3%; IR (KBr pellet, cm-1) 1187 (s, PO)
and 1520 (s, CO); 31P NMR (C6H6, p.p.m.) 45.1.
;
_diffrn_ambient_temperature     293(2)
_diffrn_radiation_type     'Mo K\a'
_diffrn_radiation_wavelength     0.7107
_diffrn_radiation_monochromator     graphite
_diffrn_measurement_device_type     'Agilent Xcalibur Sapphire3'
_diffrn_measurement_method     '\w scans'
_diffrn_detector_area_resol_mean     16.1827
_diffrn_reflns_number     52874
_diffrn_reflns_av_R_equivalents     0.0222
_diffrn_reflns_theta_min     2.99
_diffrn_reflns_theta_max     30.00
_diffrn_reflns_theta_full     30.00
_diffrn_measured_fraction_theta_max     0.999
_diffrn_measured_fraction_theta_full     0.999
_diffrn_reflns_limit_h_min     -18
_diffrn_reflns_limit_h_max     18
_diffrn_reflns_limit_k_min     -25
_diffrn_reflns_limit_k_max     24
_diffrn_reflns_limit_l_min     -30
_diffrn_reflns_limit_l_max     30
_diffrn_standards_number     2
_diffrn_standards_interval_count     50
_diffrn_standards_interval_time     ?
_diffrn_standards_decay_%     0.3
_refine_special_details
;
Refinement of <i>F</i>^2^ against ALL reflections. The weighted <i>R</i>-factor
<i>wR</i> and goodness of fit <i>S</i> are based on <i>F</i>^2^, conventional
<i>R</i>-factors <i>R</i> are based on <i>F</i>, with <i>F</i> set to zero for
negative <i>F</i>^2^. The threshold expression of <i>F</i>^2^ >
\s(<i>F</i>^2^) is used only for calculating <i>R</i>-factors(gt) <i>etc</i>.
and is not relevant to the choice of reflections for refinement.
<i>R</i>-factors based on <i>F</i>^2^ are statistically about twice as large
as those based on <i>F</i>, and <i>R</i>- factors based on ALL data will be
even larger.
;
_reflns_number_total     25698
_reflns_number_gt     17831
_reflns_threshold_expression     I>2sigma(I)
_refine_ls_structure_factor_coef     Fsqd
_refine_ls_matrix_type     full
_refine_ls_R_factor_all     0.0659
_refine_ls_R_factor_gt     0.0355
_refine_ls_wR_factor_gt     0.0801
_refine_ls_wR_factor_ref     0.0888
_refine_ls_goodness_of_fit_ref     1.007
_refine_ls_restrained_S_all     1.007
_refine_ls_number_reflns     25698
_refine_ls_number_parameters     1093
_refine_ls_number_restraints     0
_refine_ls_hydrogen_treatment     constr
_refine_ls_weighting_scheme     calc
_refine_ls_weighting_details
         'calc w=1/[\s^2^(Fo^2^)+(0.0402P)^2^+0.0000P] where P=(Fo^2^+2Fc^2^)/3'
_atom_sites_solution_hydrogens     geom
_atom_sites_solution_primary     direct
_atom_sites_solution_secondary     difmap
_refine_ls_shift/su_max     0.002
_refine_ls_shift/su_mean     0.000
_refine_diff_density_max     0.858
_refine_diff_density_min     -0.958
_refine_ls_extinction_method     none
_refine_ls_extinction_coef     ?
loop_
    _atom_type_symbol
    _atom_type_description
    _atom_type_scat_dispersion_real
    _atom_type_scat_dispersion_imag
    _atom_type_scat_source
    'C' 'C' 0.0033 0.0016
                         'International Tables Vol C Tables 4.2.6.8 and 6.1.1.4'
    'H' 'H' 0.0000 0.0000
                         'International Tables Vol C Tables 4.2.6.8 and 6.1.1.4'
    'N' 'N' 0.0061 0.0033
                         'International Tables Vol C Tables 4.2.6.8 and 6.1.1.4'
    'O' 'O' 0.0106 0.0060
                         'International Tables Vol C Tables 4.2.6.8 and 6.1.1.4'
    'P' 'P' 0.1023 0.0942
                         'International Tables Vol C Tables 4.2.6.8 and 6.1.1.4'
    'Nd' 'Nd' -0.1943 3.0179
                         'International Tables Vol C Tables 4.2.6.8 and 6.1.1.4'
_computing_data_collection
;
CrysAlis PRO (Agilent, 2012)
;
_computing_cell_refinement
;
CrysAlis PRO (Agilent, 2012)
;
_computing_data_reduction
;
CrysAlis PRO (Agilent, 2012)
;
_computing_structure_solution     'SHELXS97 (Sheldrick, 2008)'
_computing_structure_refinement     'SHELXL97 (Sheldrick, 2008)'
_computing_molecular_graphics
;
SHELXTL (Sheldrick, 2008)
;
_computing_publication_material
;
publCIF (Westrip, 2010)
;
loop_
    _atom_site_type_symbol
    _atom_site_label
    _atom_site_fract_x
    _atom_site_fract_y
    _atom_site_fract_z
    _atom_site_U_iso_or_equiv
    _atom_site_adp_type
    _atom_site_calc_flag
    _atom_site_refinement_flags
    _atom_site_occupancy
    _atom_site_symmetry_multiplicity
    _atom_site_disorder_assembly
    _atom_site_disorder_group
    Nd Nd1 0.617917(10) 0.295596(7) 0.447837(6) 0.03273(4) Uani d . 1 1 . .
    Nd Nd2 0.131636(10) 0.293845(7) -0.049923(6) 0.03388(4) Uani d . 1 1 . .
    P P1 0.49607(5) 0.07434(4) 0.36905(3) 0.04061(15) Uani d . 1 1 . .
    P P2 0.58187(5) 0.38150(4) 0.31596(4) 0.04062(15) Uani d . 1 1 . .
    P P3 0.56262(6) 0.29911(4) 0.60060(4) 0.04168(15) Uani d . 1 1 . .
    P P4 0.07586(6) 0.30703(5) 0.10339(4) 0.04714(17) Uani d . 1 1 . .
    P P5 0.00787(6) 0.07152(4) -0.13032(4) 0.04558(16) Uani d . 1 1 . .
    P P6 0.07716(6) 0.36375(5) -0.19138(4) 0.04486(16) Uani d . 1 1 . .
    O O1 0.48112(14) 0.15713(10) 0.38950(9) 0.0451(4) Uani d . 1 1 . .
    O O2 0.71402(14) 0.20039(10) 0.46221(10) 0.0493(4) Uani d . 1 1 . .
    O O3 0.50116(18) 0.04425(13) 0.29513(10) 0.0627(5) Uani d . 1 1 . .
    O O4 0.38556(15) 0.00442(11) 0.35902(10) 0.0550(5) Uani d . 1 1 . .
    O O5 0.56495(17) 0.37367(12) 0.37864(10) 0.0561(5) Uani d . 1 1 . .
    O O6 0.66572(19) 0.25316(12) 0.34748(10) 0.0619(6) Uani d . 1 1 . .
    O O7 0.65483(16) 0.47342(11) 0.32988(11) 0.0615(6) Uani d . 1 1 . .
    O O8 0.46267(17) 0.36677(14) 0.26545(11) 0.0636(5) Uani d . 1 1 . .
    O O9 0.64153(14) 0.29885(11) 0.56229(9) 0.0473(4) Uani d . 1 1 . .
    O O10 0.44834(13) 0.30651(10) 0.46812(9) 0.0417(4) Uani d . 1 1 . .
    O O11 0.57924(16) 0.24521(13) 0.64584(10) 0.0546(5) Uani d . 1 1 . .
    O O12 0.59086(18) 0.38675(12) 0.65684(11) 0.0627(5) Uani d . 1 1 . .
    O O13 0.15669(15) 0.30351(12) 0.06661(9) 0.0522(5) Uani d . 1 1 . .
    O O14 -0.04023(14) 0.30238(11) -0.03248(9) 0.0438(4) Uani d . 1 1 . .
    O O15 0.09593(19) 0.26448(16) 0.15697(11) 0.0723(6) Uani d . 1 1 . .
    O O16 0.10637(18) 0.39980(14) 0.15140(11) 0.0728(6) Uani d . 1 1 . .
    O O17 -0.00489(14) 0.15508(11) -0.11238(10) 0.0513(4) Uani d . 1 1 . .
    O O18 0.22431(15) 0.19880(10) -0.03254(10) 0.0505(4) Uani d . 1 1 . .
    O O19 0.01081(19) 0.03674(13) -0.20443(11) 0.0669(6) Uani d . 1 1 . .
    O O20 -0.10225(16) 0.00374(12) -0.13756(11) 0.0636(5) Uani d . 1 1 . .
    O O21 0.07564(16) 0.36750(11) -0.12301(9) 0.0505(5) Uani d . 1 1 . .
    O O22 0.1843(2) 0.24942(13) -0.14800(11) 0.0673(6) Uani d . 1 1 . .
    O O23 0.13856(19) 0.45428(13) -0.18615(12) 0.0683(6) Uani d . 1 1 . .
    O O24 -0.04399(18) 0.34463(16) -0.24230(11) 0.0733(6) Uani d . 1 1 . .
    N N1 0.60160(18) 0.06224(12) 0.41766(12) 0.0476(5) Uani d . 1 1 . .
    N N2 0.64305(19) 0.32649(14) 0.27692(11) 0.0468(5) Uani d . 1 1 . .
    N N3 0.42936(17) 0.26788(14) 0.55794(12) 0.0481(5) Uani d . 1 1 . .
    N N4 0.69678(16) 0.45475(11) 0.53438(10) 0.0379(4) Uani d . 1 1 . .
    N N5 0.83932(16) 0.37799(12) 0.49587(11) 0.0405(5) Uani d . 1 1 . .
    N N6 -0.05765(18) 0.26722(15) 0.05877(12) 0.0510(6) Uani d . 1 1 . .
    N N7 0.11368(19) 0.06011(13) -0.08186(12) 0.0543(6) Uani d . 1 1 . .
    N N8 0.1323(2) 0.30280(15) -0.23004(11) 0.0521(6) Uani d . 1 1 . .
    N N9 0.35314(17) 0.37867(12) 0.00072(12) 0.0454(5) Uani d . 1 1 . .
    N N10 0.20596(17) 0.45473(12) 0.03140(11) 0.0436(5) Uani d . 1 1 . .
    C C1 0.69496(19) 0.12614(14) 0.45706(12) 0.0340(5) Uani d . 1 1 . .
    C C2 0.7893(2) 0.11032(15) 0.50094(12) 0.0376(5) Uani d . 1 1 . .
    C C3 0.7979(2) 0.03164(17) 0.48621(16) 0.0550(7) Uani d . 1 1 . .
    H H3 0.7429 -0.0134 0.4486 0.066 Uiso calc R 1 1 . .
    C C4 0.8883(3) 0.0197(2) 0.5275(2) 0.0704(9) Uani d . 1 1 . .
    H H4 0.8940 -0.0332 0.5168 0.085 Uiso calc R 1 1 . .
    C C5 0.9681(3) 0.0841(3) 0.58316(19) 0.0721(10) Uani d . 1 1 . .
    H H5 1.0282 0.0754 0.6104 0.087 Uiso calc R 1 1 . .
    C C6 0.9603(3) 0.1626(2) 0.59936(16) 0.0689(9) Uani d . 1 1 . .
    H H6 1.0146 0.2068 0.6379 0.083 Uiso calc R 1 1 . .
    C C7 0.8715(2) 0.17554(18) 0.55812(14) 0.0507(6) Uani d . 1 1 . .
    H H7 0.8670 0.2288 0.5690 0.061 Uiso calc R 1 1 . .
    C C8 0.4256(4) 0.0552(3) 0.24105(18) 0.0971(13) Uani d . 1 1 . .
    H H8A 0.4312 0.0259 0.1983 0.146 Uiso calc R 1 1 . .
    H H8B 0.4450 0.1135 0.2490 0.146 Uiso calc R 1 1 . .
    H H8C 0.3495 0.0335 0.2394 0.146 Uiso calc R 1 1 . .
    C C9 0.3389(3) 0.0148(2) 0.41203(19) 0.0767(10) Uani d . 1 1 . .
    H H9A 0.2688 -0.0303 0.3969 0.115 Uiso calc R 1 1 . .
    H H9B 0.3255 0.0668 0.4227 0.115 Uiso calc R 1 1 . .
    H H9C 0.3909 0.0147 0.4521 0.115 Uiso calc R 1 1 . .
    C C10 0.67470(19) 0.27015(14) 0.29668(12) 0.0365(5) Uani d . 1 1 . .
    C C11 0.73026(19) 0.22081(15) 0.25593(12) 0.0381(5) Uani d . 1 1 . .
    C C12 0.7661(2) 0.24398(17) 0.20763(13) 0.0445(6) Uani d . 1 1 . .
    H H12 0.7530 0.2891 0.1982 0.053 Uiso calc R 1 1 . .
    C C13 0.8219(2) 0.1993(2) 0.17321(14) 0.0574(8) Uani d . 1 1 . .
    H H13 0.8472 0.2151 0.1413 0.069 Uiso calc R 1 1 . .
    C C14 0.8394(2) 0.1318(2) 0.18644(15) 0.0576(8) Uani d . 1 1 . .
    H H14 0.8770 0.1023 0.1637 0.069 Uiso calc R 1 1 . .
    C C15 0.8018(3) 0.10819(19) 0.23284(16) 0.0592(8) Uani d . 1 1 . .
    H H15 0.8120 0.0615 0.2406 0.071 Uiso calc R 1 1 . .
    C C16 0.7483(2) 0.15297(17) 0.26882(14) 0.0501(7) Uani d . 1 1 . .
    H H16 0.7248 0.1373 0.3014 0.060 Uiso calc R 1 1 . .
    C C17 0.6256(3) 0.54325(19) 0.3659(2) 0.1005(14) Uani d . 1 1 . .
    H H17A 0.5497 0.5369 0.3408 0.151 Uiso calc R 1 1 . .
    H H17B 0.6769 0.5946 0.3698 0.151 Uiso calc R 1 1 . .
    H H17C 0.6311 0.5441 0.4108 0.151 Uiso calc R 1 1 . .
    C C18 0.4477(4) 0.3802(3) 0.2043(2) 0.1243(17) Uani d . 1 1 . .
    H H18A 0.3695 0.3538 0.1752 0.186 Uiso calc R 1 1 . .
    H H18B 0.4931 0.3570 0.1815 0.186 Uiso calc R 1 1 . .
    H H18C 0.4702 0.4391 0.2141 0.186 Uiso calc R 1 1 . .
    C C19 0.39075(19) 0.27265(14) 0.49775(13) 0.0370(5) Uani d . 1 1 . .
    C C20 0.2656(2) 0.23339(14) 0.46081(14) 0.0407(6) Uani d . 1 1 . .
    C C21 0.1920(2) 0.21578(17) 0.49471(16) 0.0513(7) Uani d . 1 1 . .
    H H21 0.2209 0.2290 0.5417 0.062 Uiso calc R 1 1 . .
    C C22 0.0768(2) 0.1790(2) 0.46014(19) 0.0632(8) Uani d . 1 1 . .
    H H22 0.0287 0.1677 0.4837 0.076 Uiso calc R 1 1 . .
    C C23 0.0339(3) 0.1593(2) 0.3917(2) 0.0782(10) Uani d . 1 1 . .
    H H23 -0.0438 0.1346 0.3684 0.094 Uiso calc R 1 1 . .
    C C24 0.1045(3) 0.1755(2) 0.3565(2) 0.0878(12) Uani d . 1 1 . .
    H H24 0.0746 0.1613 0.3095 0.105 Uiso calc R 1 1 . .
    C C25 0.2206(3) 0.2132(2) 0.39115(17) 0.0645(8) Uani d . 1 1 . .
    H H25 0.2682 0.2249 0.3673 0.077 Uiso calc R 1 1 . .
    C C26 0.5705(3) 0.1602(2) 0.6125(2) 0.0832(11) Uani d . 1 1 . .
    H H26A 0.4946 0.1284 0.5810 0.125 Uiso calc R 1 1 . .
    H H26B 0.5890 0.1364 0.6463 0.125 Uiso calc R 1 1 . .
    H H26C 0.6220 0.1590 0.5881 0.125 Uiso calc R 1 1 . .
    C C27 0.7027(3) 0.4328(2) 0.70525(17) 0.0877(11) Uani d . 1 1 . .
    H H27A 0.7552 0.4364 0.6816 0.132 Uiso calc R 1 1 . .
    H H27B 0.7213 0.4050 0.7359 0.132 Uiso calc R 1 1 . .
    H H27C 0.7070 0.4879 0.7309 0.132 Uiso calc R 1 1 . .
    C C28 0.9103(2) 0.34192(16) 0.47721(16) 0.0518(7) Uani d . 1 1 . .
    H H28 0.8799 0.2904 0.4410 0.062 Uiso calc R 1 1 . .
    C C29 1.0268(2) 0.37663(19) 0.50861(19) 0.0603(8) Uani d . 1 1 . .
    H H29 1.0728 0.3493 0.4932 0.072 Uiso calc R 1 1 . .
    C C30 1.0727(2) 0.45103(19) 0.56216(19) 0.0628(9) Uani d . 1 1 . .
    H H30 1.1508 0.4748 0.5840 0.075 Uiso calc R 1 1 . .
    C C31 1.0027(2) 0.49242(16) 0.58481(15) 0.0488(6) Uani d . 1 1 . .
    C C32 0.88484(19) 0.45315(14) 0.54909(13) 0.0388(5) Uani d . 1 1 . .
    C C33 1.0441(2) 0.57186(18) 0.64032(17) 0.0617(8) Uani d . 1 1 . .
    H H33 1.1216 0.5975 0.6642 0.074 Uiso calc R 1 1 . .
    C C34 0.9747(3) 0.60949(18) 0.65829(16) 0.0620(8) Uani d . 1 1 . .
    H H34 1.0044 0.6612 0.6942 0.074 Uiso calc R 1 1 . .
    C C35 0.8547(2) 0.57211(16) 0.62352(14) 0.0490(6) Uani d . 1 1 . .
    C C36 0.8097(2) 0.49393(14) 0.56918(13) 0.0380(5) Uani d . 1 1 . .
    C C37 0.7775(3) 0.60919(17) 0.64110(16) 0.0607(8) Uani d . 1 1 . .
    H H37 0.8037 0.6604 0.6773 0.073 Uiso calc R 1 1 . .
    C C38 0.6650(3) 0.57046(18) 0.60538(16) 0.0593(8) Uani d . 1 1 . .
    H H38 0.6136 0.5953 0.6158 0.071 Uiso calc R 1 1 . .
    C C39 0.6282(2) 0.49274(16) 0.55277(14) 0.0480(6) Uani d . 1 1 . .
    H H39 0.5508 0.4660 0.5292 0.058 Uiso calc R 1 1 . .
    C C40 -0.0976(2) 0.26976(15) -0.00210(13) 0.0404(5) Uani d . 1 1 . .
    C C41 -0.2227(2) 0.23077(15) -0.03819(15) 0.0459(6) Uani d . 1 1 . .
    C C42 -0.2954(2) 0.22200(19) -0.00240(18) 0.0612(8) Uani d . 1 1 . .
    H H42 -0.2661 0.2409 0.0451 0.073 Uiso calc R 1 1 . .
    C C43 -0.4111(3) 0.1855(2) -0.0366(2) 0.0774(11) Uani d . 1 1 . .
    H H43 -0.4592 0.1799 -0.0120 0.093 Uiso calc R 1 1 . .
    C C44 -0.4542(3) 0.1579(2) -0.1056(3) 0.0912(13) Uani d . 1 1 . .
    H H44 -0.5321 0.1339 -0.1283 0.109 Uiso calc R 1 1 . .
    C C45 -0.3838(3) 0.1648(3) -0.1427(2) 0.0957(13) Uani d . 1 1 . .
    H H45 -0.4138 0.1447 -0.1903 0.115 Uiso calc R 1 1 . .
    C C46 -0.2674(3) 0.2022(2) -0.10834(18) 0.0699(9) Uani d . 1 1 . .
    H H46 -0.2196 0.2078 -0.1330 0.084 Uiso calc R 1 1 . .
    C C47 0.1010(4) 0.1837(3) 0.1365(3) 0.125(2) Uani d . 1 1 . .
    H H47A 0.0313 0.1458 0.1006 0.187 Uiso calc R 1 1 . .
    H H47B 0.1128 0.1666 0.1748 0.187 Uiso calc R 1 1 . .
    H H47C 0.1625 0.1835 0.1200 0.187 Uiso calc R 1 1 . .
    C C48 0.0262(3) 0.4297(2) 0.1747(2) 0.1070(15) Uani d . 1 1 . .
    H H48A -0.0391 0.4182 0.1361 0.161 Uiso calc R 1 1 . .
    H H48B 0.0595 0.4888 0.2004 0.161 Uiso calc R 1 1 . .
    H H48C 0.0040 0.4022 0.2035 0.161 Uiso calc R 1 1 . .
    C C49 0.2056(2) 0.12378(14) -0.03989(12) 0.0367(5) Uani d . 1 1 . .
    C C50 0.2982(2) 0.10667(15) 0.00392(13) 0.0396(5) Uani d . 1 1 . .
    C C51 0.3059(3) 0.02798(19) -0.00990(17) 0.0665(8) Uani d . 1 1 . .
    H H51 0.2513 -0.0172 -0.0476 0.080 Uiso calc R 1 1 . .
    C C52 0.3954(3) 0.0163(2) 0.0326(2) 0.0809(11) Uani d . 1 1 . .
    H H52 0.4008 -0.0366 0.0226 0.097 Uiso calc R 1 1 . .
    C C53 0.4739(3) 0.0804(3) 0.0880(2) 0.0775(10) Uani d . 1 1 . .
    H H53 0.5338 0.0719 0.1157 0.093 Uiso calc R 1 1 . .
    C C54 0.4659(3) 0.1580(2) 0.10371(18) 0.0763(10) Uani d . 1 1 . .
    H H54 0.5190 0.2020 0.1428 0.092 Uiso calc R 1 1 . .
    C C55 0.3787(2) 0.17106(19) 0.06154(15) 0.0570(7) Uani d . 1 1 . .
    H H55 0.3743 0.2243 0.0723 0.068 Uiso calc R 1 1 . .
    C C56 -0.0655(4) 0.0440(3) -0.26010(18) 0.1022(14) Uani d . 1 1 . .
    H H56A -0.0614 0.0112 -0.3023 0.153 Uiso calc R 1 1 . .
    H H56B -0.0457 0.1014 -0.2553 0.153 Uiso calc R 1 1 . .
    H H56C -0.1411 0.0243 -0.2604 0.153 Uiso calc R 1 1 . .
    C C57 -0.1442(3) 0.0161(2) -0.0821(2) 0.0926(12) Uani d . 1 1 . .
    H H57A -0.2146 -0.0279 -0.0955 0.139 Uiso calc R 1 1 . .
    H H57B -0.1557 0.0688 -0.0707 0.139 Uiso calc R 1 1 . .
    H H57C -0.0903 0.0157 -0.0429 0.139 Uiso calc R 1 1 . .
    C C58 0.1793(2) 0.25685(16) -0.20392(13) 0.0407(6) Uani d . 1 1 . .
    C C59 0.2349(2) 0.20720(15) -0.24419(12) 0.0400(5) Uani d . 1 1 . .
    C C60 0.2657(2) 0.22763(18) -0.29488(13) 0.0500(7) Uani d . 1 1 . .
    H H60 0.2476 0.2700 -0.3068 0.060 Uiso calc R 1 1 . .
    C C61 0.3239(2) 0.1842(2) -0.32791(15) 0.0615(8) Uani d . 1 1 . .
    H H61 0.3472 0.1990 -0.3609 0.074 Uiso calc R 1 1 . .
    C C62 0.3469(3) 0.1203(2) -0.31213(16) 0.0655(9) Uani d . 1 1 . .
    H H62 0.3857 0.0916 -0.3345 0.079 Uiso calc R 1 1 . .
    C C63 0.3135(3) 0.09776(19) -0.26378(17) 0.0654(8) Uani d . 1 1 . .
    H H63 0.3272 0.0529 -0.2543 0.078 Uiso calc R 1 1 . .
    C C64 0.2587(2) 0.14274(18) -0.22884(15) 0.0562(7) Uani d . 1 1 . .
    H H64 0.2381 0.1288 -0.1948 0.067 Uiso calc R 1 1 . .
    C C65 0.1555(4) 0.4686(3) -0.2446(2) 0.1210(17) Uani d . 1 1 . .
    H H65A 0.0836 0.4499 -0.2806 0.181 Uiso calc R 1 1 . .
    H H65B 0.2014 0.4383 -0.2601 0.181 Uiso calc R 1 1 . .
    H H65C 0.1927 0.5271 -0.2324 0.181 Uiso calc R 1 1 . .
    C C66 -0.1299(3) 0.2653(3) -0.2587(2) 0.1158(16) Uani d . 1 1 . .
    H H66A -0.1822 0.2468 -0.3046 0.174 Uiso calc R 1 1 . .
    H H66B -0.1697 0.2721 -0.2273 0.174 Uiso calc R 1 1 . .
    H H66C -0.0946 0.2247 -0.2552 0.174 Uiso calc R 1 1 . .
    C C67 0.4255(2) 0.34355(17) -0.01629(17) 0.0571(8) Uani d . 1 1 . .
    H H67 0.3969 0.2913 -0.0516 0.068 Uiso calc R 1 1 . .
    C C68 0.5426(3) 0.3810(2) 0.0161(2) 0.0690(9) Uani d . 1 1 . .
    H H68 0.5904 0.3547 0.0019 0.083 Uiso calc R 1 1 . .
    C C69 0.5851(2) 0.4557(2) 0.0682(2) 0.0720(10) Uani d . 1 1 . .
    H H69 0.6629 0.4811 0.0907 0.086 Uiso calc R 1 1 . .
    C C70 0.5126(2) 0.49542(18) 0.08852(16) 0.0572(7) Uani d . 1 1 . .
    C C71 0.3956(2) 0.45465(15) 0.05225(14) 0.0449(6) Uani d . 1 1 . .
    C C72 0.5508(3) 0.5757(2) 0.14362(19) 0.0777(10) Uani d . 1 1 . .
    H H72 0.6277 0.6022 0.1690 0.093 Uiso calc R 1 1 . .
    C C73 0.4783(3) 0.6129(2) 0.15896(19) 0.0767(10) Uani d . 1 1 . .
    H H73 0.5056 0.6647 0.1947 0.092 Uiso calc R 1 1 . .
    C C74 0.3599(3) 0.57442(17) 0.12140(15) 0.0554(7) Uani d . 1 1 . .
    C C75 0.3180(2) 0.49520(14) 0.06853(13) 0.0417(6) Uani d . 1 1 . .
    C C76 0.2810(3) 0.61253(18) 0.13343(17) 0.0688(9) Uani d . 1 1 . .
    H H76 0.3054 0.6653 0.1675 0.083 Uiso calc R 1 1 . .
    C C77 0.1700(3) 0.57299(19) 0.09574(17) 0.0681(9) Uani d . 1 1 . .
    H H77 0.1174 0.5982 0.1032 0.082 Uiso calc R 1 1 . .
    C C78 0.1357(3) 0.49342(17) 0.04531(15) 0.0591(8) Uani d . 1 1 . .
    H H78 0.0588 0.4662 0.0201 0.071 Uiso calc R 1 1 . .
loop_
    _atom_site_aniso_label
    _atom_site_aniso_U_11
    _atom_site_aniso_U_22
    _atom_site_aniso_U_33
    _atom_site_aniso_U_12
    _atom_site_aniso_U_13
    _atom_site_aniso_U_23
    Nd1 0.03239(7) 0.02905(7) 0.03956(8) 0.01171(5) 0.01436(6) 0.01453(6)
    Nd2 0.03584(7) 0.03235(7) 0.03512(8) 0.01356(5) 0.01268(6) 0.01353(6)
    P1 0.0384(3) 0.0307(3) 0.0429(4) 0.0078(3) 0.0088(3) 0.0087(3)
    P2 0.0395(3) 0.0461(4) 0.0442(4) 0.0218(3) 0.0154(3) 0.0219(3)
    P3 0.0396(3) 0.0483(4) 0.0411(4) 0.0164(3) 0.0127(3) 0.0226(3)
    P4 0.0478(4) 0.0615(5) 0.0392(4) 0.0248(4) 0.0158(3) 0.0235(4)
    P5 0.0421(3) 0.0352(3) 0.0442(4) 0.0085(3) 0.0049(3) 0.0071(3)
    P6 0.0464(4) 0.0568(4) 0.0400(4) 0.0275(3) 0.0144(3) 0.0229(3)
    O1 0.0363(9) 0.0338(9) 0.0572(12) 0.0109(7) 0.0088(8) 0.0144(8)
    O2 0.0385(9) 0.0332(9) 0.0744(13) 0.0131(8) 0.0126(9) 0.0239(9)
    O3 0.0707(14) 0.0609(13) 0.0465(12) 0.0186(11) 0.0190(11) 0.0116(10)
    O4 0.0467(10) 0.0413(10) 0.0642(13) 0.0040(8) 0.0139(10) 0.0167(10)
    O5 0.0804(14) 0.0680(12) 0.0555(12) 0.0540(11) 0.0392(11) 0.0360(10)
    O6 0.0987(16) 0.0619(12) 0.0672(14) 0.0516(12) 0.0570(13) 0.0385(11)
    O7 0.0557(12) 0.0461(11) 0.0925(17) 0.0241(10) 0.0343(12) 0.0271(11)
    O8 0.0521(11) 0.0821(15) 0.0576(13) 0.0353(11) 0.0092(11) 0.0268(12)
    O9 0.0391(9) 0.0617(11) 0.0468(11) 0.0189(9) 0.0146(8) 0.0278(9)
    O10 0.0392(9) 0.0471(10) 0.0496(11) 0.0204(8) 0.0195(8) 0.0252(9)
    O11 0.0515(11) 0.0669(13) 0.0591(13) 0.0250(10) 0.0192(10) 0.0395(11)
    O12 0.0666(13) 0.0568(13) 0.0538(13) 0.0241(11) 0.0109(11) 0.0129(11)
    O13 0.0472(10) 0.0718(13) 0.0453(11) 0.0249(10) 0.0166(9) 0.0290(10)
    O14 0.0411(9) 0.0520(10) 0.0472(11) 0.0205(8) 0.0190(8) 0.0244(9)
    O15 0.0791(15) 0.1132(19) 0.0650(14) 0.0552(14) 0.0380(13) 0.0603(14)
    O16 0.0632(13) 0.0711(15) 0.0654(15) 0.0248(12) 0.0149(12) 0.0056(12)
    O17 0.0408(9) 0.0398(10) 0.0570(12) 0.0133(8) 0.0023(9) 0.0093(9)
    O18 0.0436(10) 0.0354(9) 0.0632(13) 0.0120(8) 0.0048(9) 0.0197(9)
    O19 0.0740(14) 0.0623(13) 0.0489(13) 0.0212(11) 0.0149(12) 0.0074(11)
    O20 0.0517(12) 0.0500(12) 0.0704(14) 0.0023(9) 0.0118(11) 0.0183(11)
    O21 0.0695(12) 0.0552(11) 0.0472(11) 0.0399(10) 0.0268(10) 0.0270(9)
    O22 0.1136(18) 0.0769(14) 0.0640(14) 0.0676(14) 0.0610(14) 0.0443(12)
    O23 0.0879(16) 0.0633(13) 0.0795(16) 0.0357(12) 0.0416(14) 0.0441(13)
    O24 0.0538(12) 0.0974(18) 0.0611(14) 0.0368(13) 0.0064(11) 0.0231(13)
    N1 0.0472(12) 0.0313(11) 0.0537(14) 0.0136(9) 0.0070(11) 0.0108(10)
    N2 0.0548(13) 0.0554(14) 0.0453(13) 0.0300(11) 0.0249(11) 0.0244(11)
    N3 0.0377(11) 0.0627(14) 0.0508(14) 0.0172(10) 0.0171(11) 0.0297(12)
    N4 0.0367(10) 0.0338(10) 0.0445(12) 0.0142(9) 0.0135(10) 0.0156(9)
    N5 0.0365(10) 0.0307(10) 0.0572(14) 0.0118(9) 0.0211(10) 0.0166(10)
    N6 0.0443(12) 0.0665(15) 0.0460(13) 0.0180(11) 0.0168(11) 0.0266(12)
    N7 0.0505(13) 0.0361(12) 0.0589(15) 0.0139(10) 0.0004(12) 0.0113(11)
    N8 0.0602(14) 0.0699(16) 0.0367(12) 0.0370(13) 0.0181(11) 0.0219(12)
    N9 0.0408(11) 0.0358(11) 0.0611(15) 0.0125(9) 0.0202(11) 0.0189(11)
    N10 0.0430(11) 0.0372(11) 0.0442(13) 0.0172(10) 0.0069(10) 0.0116(10)
    C1 0.0382(12) 0.0323(12) 0.0360(13) 0.0167(10) 0.0161(11) 0.0126(10)
    C2 0.0408(13) 0.0409(13) 0.0370(14) 0.0189(11) 0.0169(11) 0.0162(11)
    C3 0.0581(17) 0.0458(15) 0.0623(19) 0.0271(14) 0.0162(15) 0.0189(14)
    C4 0.073(2) 0.072(2) 0.093(3) 0.0485(19) 0.031(2) 0.046(2)
    C5 0.062(2) 0.111(3) 0.069(2) 0.048(2) 0.0243(19) 0.053(2)
    C6 0.0562(18) 0.096(3) 0.0454(18) 0.0289(18) 0.0079(15) 0.0206(18)
    C7 0.0505(15) 0.0534(16) 0.0440(16) 0.0213(13) 0.0122(13) 0.0137(14)
    C8 0.118(3) 0.107(3) 0.048(2) 0.028(3) 0.012(2) 0.028(2)
    C9 0.072(2) 0.071(2) 0.099(3) 0.0195(18) 0.045(2) 0.040(2)
    C10 0.0311(11) 0.0372(12) 0.0356(13) 0.0080(10) 0.0124(10) 0.0086(11)
    C11 0.0314(11) 0.0427(13) 0.0322(13) 0.0096(10) 0.0092(10) 0.0074(11)
    C12 0.0408(13) 0.0528(15) 0.0388(14) 0.0160(12) 0.0138(12) 0.0162(12)
    C13 0.0509(16) 0.082(2) 0.0415(16) 0.0228(16) 0.0248(14) 0.0190(15)
    C14 0.0529(16) 0.072(2) 0.0452(17) 0.0309(16) 0.0190(14) 0.0088(15)
    C15 0.0667(19) 0.0572(18) 0.061(2) 0.0364(16) 0.0254(17) 0.0173(16)
    C16 0.0573(16) 0.0519(16) 0.0507(17) 0.0278(14) 0.0251(14) 0.0200(14)
    C17 0.099(3) 0.055(2) 0.162(4) 0.043(2) 0.062(3) 0.033(2)
    C18 0.136(4) 0.153(4) 0.069(3) 0.084(4) 0.001(3) 0.024(3)
    C19 0.0367(12) 0.0344(12) 0.0424(14) 0.0154(10) 0.0147(11) 0.0146(11)
    C20 0.0382(12) 0.0345(12) 0.0535(16) 0.0162(10) 0.0146(12) 0.0205(12)
    C21 0.0438(14) 0.0557(17) 0.0637(19) 0.0206(13) 0.0220(14) 0.0303(15)
    C22 0.0405(15) 0.070(2) 0.088(3) 0.0191(15) 0.0245(17) 0.041(2)
    C23 0.0399(16) 0.075(2) 0.106(3) 0.0065(16) 0.0073(19) 0.043(2)
    C24 0.062(2) 0.101(3) 0.064(2) 0.004(2) -0.0074(19) 0.027(2)
    C25 0.0489(17) 0.075(2) 0.059(2) 0.0078(16) 0.0113(15) 0.0283(18)
    C26 0.088(3) 0.065(2) 0.121(3) 0.035(2) 0.044(3) 0.054(2)
    C27 0.094(3) 0.081(3) 0.055(2) 0.016(2) -0.002(2) 0.019(2)
    C28 0.0456(14) 0.0376(14) 0.079(2) 0.0178(12) 0.0311(15) 0.0211(14)
    C29 0.0422(15) 0.0523(17) 0.100(3) 0.0246(14) 0.0323(17) 0.0353(18)
    C30 0.0329(13) 0.0598(19) 0.101(3) 0.0149(13) 0.0197(16) 0.0427(19)
    C31 0.0332(12) 0.0439(14) 0.0652(19) 0.0074(11) 0.0101(13) 0.0264(14)
    C32 0.0344(12) 0.0326(12) 0.0512(15) 0.0095(10) 0.0134(11) 0.0214(12)
    C33 0.0389(14) 0.0508(17) 0.072(2) 0.0028(13) 0.0012(15) 0.0174(16)
    C34 0.0537(17) 0.0441(16) 0.060(2) 0.0029(14) 0.0032(15) 0.0064(15)
    C35 0.0492(15) 0.0355(13) 0.0512(17) 0.0115(12) 0.0104(13) 0.0100(13)
    C36 0.0371(12) 0.0320(12) 0.0435(14) 0.0115(10) 0.0111(11) 0.0153(11)
    C37 0.072(2) 0.0389(15) 0.059(2) 0.0192(15) 0.0191(17) 0.0045(14)
    C38 0.0657(19) 0.0486(16) 0.072(2) 0.0317(15) 0.0310(18) 0.0190(16)
    C39 0.0447(14) 0.0425(14) 0.0588(18) 0.0208(12) 0.0177(14) 0.0177(13)
    C40 0.0411(13) 0.0375(13) 0.0441(15) 0.0160(11) 0.0172(12) 0.0139(12)
    C41 0.0438(14) 0.0401(14) 0.0556(17) 0.0165(12) 0.0146(13) 0.0216(13)
    C42 0.0481(16) 0.069(2) 0.076(2) 0.0231(15) 0.0239(16) 0.0356(18)
    C43 0.0495(18) 0.081(2) 0.119(3) 0.0286(18) 0.032(2) 0.053(3)
    C44 0.0488(19) 0.077(3) 0.132(4) 0.0105(18) 0.008(2) 0.049(3)
    C45 0.069(2) 0.091(3) 0.081(3) 0.002(2) -0.010(2) 0.023(2)
    C46 0.0555(18) 0.077(2) 0.061(2) 0.0091(17) 0.0099(17) 0.0234(18)
    C47 0.168(5) 0.136(4) 0.173(5) 0.104(4) 0.105(4) 0.119(4)
    C48 0.097(3) 0.096(3) 0.104(3) 0.036(2) 0.045(3) -0.005(3)
    C49 0.0426(13) 0.0359(12) 0.0347(13) 0.0173(11) 0.0152(11) 0.0133(11)
    C50 0.0445(13) 0.0403(13) 0.0400(14) 0.0200(11) 0.0167(12) 0.0176(12)
    C51 0.073(2) 0.0530(18) 0.071(2) 0.0341(16) 0.0138(18) 0.0201(17)
    C52 0.088(3) 0.078(2) 0.099(3) 0.058(2) 0.027(2) 0.046(2)
    C53 0.069(2) 0.109(3) 0.075(3) 0.050(2) 0.018(2) 0.054(2)
    C54 0.060(2) 0.091(3) 0.060(2) 0.028(2) 0.0001(17) 0.023(2)
    C55 0.0550(17) 0.0568(17) 0.0498(18) 0.0231(14) 0.0058(14) 0.0151(15)
    C56 0.130(4) 0.109(3) 0.047(2) 0.040(3) 0.007(2) 0.023(2)
    C57 0.091(3) 0.093(3) 0.112(3) 0.028(2) 0.051(3) 0.053(3)
    C58 0.0375(12) 0.0464(14) 0.0348(14) 0.0114(11) 0.0156(11) 0.0106(12)
    C59 0.0354(12) 0.0418(14) 0.0354(13) 0.0101(11) 0.0122(11) 0.0075(11)
    C60 0.0459(15) 0.0639(18) 0.0391(15) 0.0193(13) 0.0163(13) 0.0166(13)
    C61 0.0563(17) 0.089(2) 0.0421(17) 0.0271(17) 0.0241(15) 0.0210(17)
    C62 0.0629(19) 0.087(2) 0.0496(18) 0.0402(18) 0.0258(16) 0.0125(17)
    C63 0.077(2) 0.0623(19) 0.069(2) 0.0397(17) 0.0334(19) 0.0219(17)
    C64 0.0655(18) 0.0598(18) 0.0565(19) 0.0293(15) 0.0332(16) 0.0239(15)
    C65 0.190(5) 0.127(4) 0.137(4) 0.089(4) 0.110(4) 0.101(3)
    C66 0.056(2) 0.136(4) 0.104(3) 0.029(2) 0.007(2) -0.004(3)
    C67 0.0474(15) 0.0443(15) 0.083(2) 0.0172(13) 0.0280(16) 0.0228(15)
    C68 0.0518(18) 0.061(2) 0.109(3) 0.0261(16) 0.038(2) 0.040(2)
    C69 0.0366(15) 0.067(2) 0.108(3) 0.0106(15) 0.0185(18) 0.039(2)
    C70 0.0437(15) 0.0491(16) 0.069(2) 0.0064(13) 0.0127(15) 0.0239(16)
    C71 0.0399(13) 0.0362(13) 0.0541(17) 0.0082(11) 0.0116(13) 0.0195(13)
    C72 0.0473(17) 0.058(2) 0.087(3) -0.0051(15) -0.0003(18) 0.0111(19)
    C73 0.063(2) 0.0474(18) 0.079(3) -0.0002(16) 0.0062(19) -0.0003(17)
    C74 0.0578(17) 0.0393(15) 0.0523(18) 0.0103(13) 0.0086(15) 0.0090(14)
    C75 0.0450(13) 0.0321(12) 0.0425(15) 0.0094(11) 0.0103(12) 0.0147(11)
    C76 0.081(2) 0.0403(16) 0.064(2) 0.0211(16) 0.0129(19) 0.0017(15)
    C77 0.078(2) 0.0513(18) 0.066(2) 0.0363(17) 0.0161(19) 0.0067(16)
    C78 0.0558(17) 0.0481(16) 0.062(2) 0.0275(14) 0.0067(15) 0.0092(15)
_geom_special_details
;
All e.s.d.'s (except the e.s.d. in the dihedral angle between two l.s. planes)
are estimated using the full covariance matrix. The cell e.s.d.'s are taken
into account individually in the estimation of e.s.d.'s in distances, angles
and torsion angles; correlations between e.s.d.'s in cell parameters are only
used when they are defined by crystal symmetry. An approximate (isotropic)
treatment of cell e.s.d.'s is used for estimating e.s.d.'s involving l.s.
planes.
;
loop_
    _geom_bond_atom_site_label_1
    _geom_bond_atom_site_label_2
    _geom_bond_site_symmetry_2
    _geom_bond_distance
    _geom_bond_publ_flag
    Nd1 O1 . 2.3986(16) ?
    Nd1 O2 . 2.3879(16) ?
    Nd1 O5 . 2.4202(17) ?
    Nd1 O6 . 2.3952(17) ?
    Nd1 O9 . 2.4197(17) ?
    Nd1 O10 . 2.4065(15) ?
    Nd1 N4 . 2.6725(19) ?
    Nd1 N5 . 2.6579(19) ?
    Nd2 O13 . 2.4291(17) ?
    Nd2 O14 . 2.4014(15) ?
    Nd2 O17 . 2.4063(17) ?
    Nd2 O18 . 2.3705(17) ?
    Nd2 O21 . 2.4282(17) ?
    Nd2 O22 . 2.3931(16) ?
    Nd2 N9 . 2.665(2) ?
    Nd2 N10 . 2.669(2) ?
    P1 O1 . 1.4907(17) ?
    P1 O3 . 1.571(2) ?
    P1 O4 . 1.5754(18) ?
    P1 N1 . 1.610(2) ?
    P2 O5 . 1.4814(17) ?
    P2 O7 . 1.5771(19) ?
    P2 O8 . 1.565(2) ?
    P2 N2 . 1.604(2) ?
    P3 O9 . 1.4847(16) ?
    P3 O11 . 1.5786(19) ?
    P3 O12 . 1.567(2) ?
    P3 N3 . 1.609(2) ?
    P4 O13 . 1.4835(17) ?
    P4 O15 . 1.572(2) ?
    P4 O16 . 1.566(2) ?
    P4 N6 . 1.613(2) ?
    P5 O17 . 1.4897(18) ?
    P5 O19 . 1.570(2) ?
    P5 O20 . 1.5730(19) ?
    P5 N7 . 1.604(2) ?
    P6 O21 . 1.4804(17) ?
    P6 O23 . 1.574(2) ?
    P6 O24 . 1.568(2) ?
    P6 N8 . 1.604(2) ?
    O2 C1 . 1.252(3) ?
    O3 C8 . 1.425(4) ?
    O4 C9 . 1.428(3) ?
    O6 C10 . 1.258(3) ?
    O7 C17 . 1.460(3) ?
    O8 C18 . 1.399(4) ?
    O10 C19 . 1.267(2) ?
    O11 C26 . 1.441(4) ?
    O12 C27 . 1.426(4) ?
    O14 C40 . 1.268(3) ?
    O15 C47 . 1.403(4) ?
    O16 C48 . 1.424(4) ?
    O18 C49 . 1.254(3) ?
    O19 C56 . 1.420(4) ?
    O20 C57 . 1.436(4) ?
    O22 C58 . 1.253(3) ?
    O23 C65 . 1.433(4) ?
    O24 C66 . 1.452(4) ?
    N1 C1 . 1.316(3) ?
    N2 C10 . 1.316(3) ?
    N3 C19 . 1.316(3) ?
    N4 C36 . 1.358(3) ?
    N4 C39 . 1.321(3) ?
    N5 C28 . 1.331(3) ?
    N5 C32 . 1.360(3) ?
    N6 C40 . 1.315(3) ?
    N7 C49 . 1.315(3) ?
    N8 C58 . 1.308(3) ?
    N9 C67 . 1.326(3) ?
    N9 C71 . 1.355(3) ?
    N10 C75 . 1.359(3) ?
    N10 C78 . 1.319(3) ?
    C1 C2 . 1.493(3) ?
    C2 C3 . 1.385(3) ?
    C2 C7 . 1.384(4) ?
    C3 H3 . 0.9300 ?
    C3 C4 . 1.391(4) ?
    C4 H4 . 0.9300 ?
    C4 C5 . 1.354(5) ?
    C5 H5 . 0.9300 ?
    C5 C6 . 1.377(5) ?
    C6 H6 . 0.9300 ?
    C6 C7 . 1.385(4) ?
    C7 H7 . 0.9300 ?
    C8 H8A . 0.9600 ?
    C8 H8B . 0.9600 ?
    C8 H8C . 0.9600 ?
    C9 H9A . 0.9600 ?
    C9 H9B . 0.9600 ?
    C9 H9C . 0.9600 ?
    C10 C11 . 1.510(3) ?
    C11 C12 . 1.384(3) ?
    C11 C16 . 1.380(3) ?
    C12 H12 . 0.9300 ?
    C12 C13 . 1.396(3) ?
    C13 H13 . 0.9300 ?
    C13 C14 . 1.374(4) ?
    C14 H14 . 0.9300 ?
    C14 C15 . 1.360(4) ?
    C15 H15 . 0.9300 ?
    C15 C16 . 1.390(3) ?
    C16 H16 . 0.9300 ?
    C17 H17A . 0.9600 ?
    C17 H17B . 0.9600 ?
    C17 H17C . 0.9600 ?
    C18 H18A . 0.9600 ?
    C18 H18B . 0.9600 ?
    C18 H18C . 0.9600 ?
    C19 C20 . 1.496(3) ?
    C20 C21 . 1.386(3) ?
    C20 C25 . 1.380(4) ?
    C21 H21 . 0.9300 ?
    C21 C22 . 1.380(4) ?
    C22 H22 . 0.9300 ?
    C22 C23 . 1.356(5) ?
    C23 H23 . 0.9300 ?
    C23 C24 . 1.374(5) ?
    C24 H24 . 0.9300 ?
    C24 C25 . 1.390(4) ?
    C25 H25 . 0.9300 ?
    C26 H26A . 0.9600 ?
    C26 H26B . 0.9600 ?
    C26 H26C . 0.9600 ?
    C27 H27A . 0.9600 ?
    C27 H27B . 0.9600 ?
    C27 H27C . 0.9600 ?
    C28 H28 . 0.9300 ?
    C28 C29 . 1.384(4) ?
    C29 H29 . 0.9300 ?
    C29 C30 . 1.355(4) ?
    C30 H30 . 0.9300 ?
    C30 C31 . 1.405(4) ?
    C31 C32 . 1.413(3) ?
    C31 C33 . 1.435(4) ?
    C32 C36 . 1.438(3) ?
    C33 H33 . 0.9300 ?
    C33 C34 . 1.324(4) ?
    C34 H34 . 0.9300 ?
    C34 C35 . 1.433(4) ?
    C35 C36 . 1.406(3) ?
    C35 C37 . 1.405(4) ?
    C37 H37 . 0.9300 ?
    C37 C38 . 1.356(4) ?
    C38 H38 . 0.9300 ?
    C38 C39 . 1.392(4) ?
    C39 H39 . 0.9300 ?
    C40 C41 . 1.493(3) ?
    C41 C42 . 1.384(3) ?
    C41 C46 . 1.373(4) ?
    C42 H42 . 0.9300 ?
    C42 C43 . 1.383(4) ?
    C43 H43 . 0.9300 ?
    C43 C44 . 1.351(5) ?
    C44 H44 . 0.9300 ?
    C44 C45 . 1.381(5) ?
    C45 H45 . 0.9300 ?
    C45 C46 . 1.392(5) ?
    C46 H46 . 0.9300 ?
    C47 H47A . 0.9600 ?
    C47 H47B . 0.9600 ?
    C47 H47C . 0.9600 ?
    C48 H48A . 0.9600 ?
    C48 H48B . 0.9600 ?
    C48 H48C . 0.9600 ?
    C49 C50 . 1.490(3) ?
    C50 C51 . 1.382(4) ?
    C50 C55 . 1.376(4) ?
    C51 H51 . 0.9300 ?
    C51 C52 . 1.393(5) ?
    C52 H52 . 0.9300 ?
    C52 C53 . 1.344(5) ?
    C53 H53 . 0.9300 ?
    C53 C54 . 1.362(5) ?
    C54 H54 . 0.9300 ?
    C54 C55 . 1.382(4) ?
    C55 H55 . 0.9300 ?
    C56 H56A . 0.9600 ?
    C56 H56B . 0.9600 ?
    C56 H56C . 0.9600 ?
    C57 H57A . 0.9600 ?
    C57 H57B . 0.9600 ?
    C57 H57C . 0.9600 ?
    C58 C59 . 1.508(3) ?
    C59 C60 . 1.383(3) ?
    C59 C64 . 1.370(4) ?
    C60 H60 . 0.9300 ?
    C60 C61 . 1.393(4) ?
    C61 H61 . 0.9300 ?
    C61 C62 . 1.362(4) ?
    C62 H62 . 0.9300 ?
    C62 C63 . 1.366(4) ?
    C63 H63 . 0.9300 ?
    C63 C64 . 1.394(4) ?
    C64 H64 . 0.9300 ?
    C65 H65A . 0.9600 ?
    C65 H65B . 0.9600 ?
    C65 H65C . 0.9600 ?
    C66 H66A . 0.9600 ?
    C66 H66B . 0.9600 ?
    C66 H66C . 0.9600 ?
    C67 H67 . 0.9300 ?
    C67 C68 . 1.394(4) ?
    C68 H68 . 0.9300 ?
    C68 C69 . 1.346(5) ?
    C69 H69 . 0.9300 ?
    C69 C70 . 1.397(4) ?
    C70 C71 . 1.408(4) ?
    C70 C72 . 1.445(4) ?
    C71 C75 . 1.438(3) ?
    C72 H72 . 0.9300 ?
    C72 C73 . 1.337(5) ?
    C73 H73 . 0.9300 ?
    C73 C74 . 1.425(4) ?
    C74 C75 . 1.406(3) ?
    C74 C76 . 1.402(4) ?
    C76 H76 . 0.9300 ?
    C76 C77 . 1.349(4) ?
    C77 H77 . 0.9300 ?
    C77 C78 . 1.398(4) ?
    C78 H78 . 0.9300 ?
loop_
    _geom_angle_atom_site_label_1
    _geom_angle_atom_site_label_2
    _geom_angle_atom_site_label_3
    _geom_angle_site_symmetry_1
    _geom_angle_site_symmetry_3
    _geom_angle
    _geom_angle_publ_flag
    O1 Nd1 O5 . . 105.89(7) ?
    O1 Nd1 O9 . . 95.87(6) ?
    O1 Nd1 O10 . . 74.75(6) ?
    O1 Nd1 N4 . . 154.43(6) ?
    O1 Nd1 N5 . . 141.74(6) ?
    O2 Nd1 O1 . . 72.41(6) ?
    O2 Nd1 O5 . . 145.25(6) ?
    O2 Nd1 O6 . . 74.64(7) ?
    O2 Nd1 O9 . . 74.16(6) ?
    O2 Nd1 O10 . . 130.12(6) ?
    O2 Nd1 N4 . . 122.25(6) ?
    O2 Nd1 N5 . . 71.56(6) ?
    O5 Nd1 N4 . . 74.38(6) ?
    O5 Nd1 N5 . . 96.51(7) ?
    O6 Nd1 O1 . . 80.63(7) ?
    O6 Nd1 O5 . . 70.92(6) ?
    O6 Nd1 O9 . . 148.15(6) ?
    O6 Nd1 O10 . . 134.46(7) ?
    O6 Nd1 N4 . . 121.96(6) ?
    O6 Nd1 N5 . . 77.92(7) ?
    O9 Nd1 O5 . . 139.08(6) ?
    O9 Nd1 N4 . . 71.37(6) ?
    O9 Nd1 N5 . . 86.35(6) ?
    O10 Nd1 O5 . . 79.75(6) ?
    O10 Nd1 O9 . . 73.04(6) ?
    O10 Nd1 N4 . . 80.25(6) ?
    O10 Nd1 N5 . . 140.82(6) ?
    N5 Nd1 N4 . . 61.46(6) ?
    O13 Nd2 N9 . . 84.61(6) ?
    O13 Nd2 N10 . . 71.48(6) ?
    O14 Nd2 O13 . . 73.51(6) ?
    O14 Nd2 O17 . . 74.69(6) ?
    O14 Nd2 O21 . . 79.65(6) ?
    O14 Nd2 N9 . . 140.86(6) ?
    O14 Nd2 N10 . . 80.91(6) ?
    O17 Nd2 O13 . . 100.04(6) ?
    O17 Nd2 O21 . . 102.53(7) ?
    O17 Nd2 N9 . . 142.29(6) ?
    O17 Nd2 N10 . . 155.58(6) ?
    O18 Nd2 O13 . . 74.25(6) ?
    O18 Nd2 O14 . . 128.24(6) ?
    O18 Nd2 O17 . . 72.40(6) ?
    O18 Nd2 O21 . . 145.98(6) ?
    O18 Nd2 O22 . . 74.53(7) ?
    O18 Nd2 N9 . . 73.04(6) ?
    O18 Nd2 N10 . . 124.25(6) ?
    O21 Nd2 O13 . . 138.63(6) ?
    O21 Nd2 N9 . . 97.66(6) ?
    O21 Nd2 N10 . . 73.68(6) ?
    O22 Nd2 O13 . . 147.55(7) ?
    O22 Nd2 O14 . . 134.97(7) ?
    O22 Nd2 O17 . . 78.67(7) ?
    O22 Nd2 O21 . . 71.51(6) ?
    O22 Nd2 N9 . . 78.03(8) ?
    O22 Nd2 N10 . . 120.99(7) ?
    N9 Nd2 N10 . . 61.26(6) ?
    O1 P1 O3 . . 112.66(12) ?
    O1 P1 O4 . . 109.62(10) ?
    O1 P1 N1 . . 118.72(11) ?
    O3 P1 O4 . . 100.68(11) ?
    O3 P1 N1 . . 106.13(12) ?
    O4 P1 N1 . . 107.41(11) ?
    O5 P2 O7 . . 111.66(12) ?
    O5 P2 O8 . . 106.29(11) ?
    O5 P2 N2 . . 120.50(11) ?
    O7 P2 N2 . . 102.81(11) ?
    O8 P2 O7 . . 104.54(12) ?
    O8 P2 N2 . . 110.00(12) ?
    O9 P3 O11 . . 110.11(10) ?
    O9 P3 O12 . . 113.09(11) ?
    O9 P3 N3 . . 118.33(11) ?
    O11 P3 N3 . . 107.04(11) ?
    O12 P3 O11 . . 101.09(12) ?
    O12 P3 N3 . . 105.63(12) ?
    O13 P4 O15 . . 111.05(11) ?
    O13 P4 O16 . . 108.68(12) ?
    O13 P4 N6 . . 118.23(11) ?
    O15 P4 N6 . . 106.37(12) ?
    O16 P4 O15 . . 101.28(13) ?
    O16 P4 N6 . . 109.91(12) ?
    O17 P5 O19 . . 112.78(12) ?
    O17 P5 O20 . . 110.18(11) ?
    O17 P5 N7 . . 119.02(11) ?
    O19 P5 O20 . . 100.54(12) ?
    O19 P5 N7 . . 105.20(13) ?
    O20 P5 N7 . . 107.40(12) ?
    O21 P6 O23 . . 108.90(12) ?
    O21 P6 O24 . . 111.59(12) ?
    O21 P6 N8 . . 119.17(11) ?
    O23 P6 N8 . . 107.56(12) ?
    O24 P6 O23 . . 100.34(13) ?
    O24 P6 N8 . . 107.58(12) ?
    P1 O1 Nd1 . . 130.79(10) ?
    C1 O2 Nd1 . . 141.14(15) ?
    C8 O3 P1 . . 120.0(2) ?
    C9 O4 P1 . . 119.33(19) ?
    P2 O5 Nd1 . . 134.60(10) ?
    C10 O6 Nd1 . . 144.24(16) ?
    C17 O7 P2 . . 119.52(18) ?
    C18 O8 P2 . . 122.5(2) ?
    P3 O9 Nd1 . . 131.27(10) ?
    C19 O10 Nd1 . . 131.91(14) ?
    C26 O11 P3 . . 118.2(2) ?
    C27 O12 P3 . . 121.0(2) ?
    P4 O13 Nd2 . . 129.42(11) ?
    C40 O14 Nd2 . . 132.16(15) ?
    C47 O15 P4 . . 119.7(2) ?
    C48 O16 P4 . . 122.4(2) ?
    P5 O17 Nd2 . . 131.76(10) ?
    C49 O18 Nd2 . . 142.25(16) ?
    C56 O19 P5 . . 120.6(2) ?
    C57 O20 P5 . . 119.3(2) ?
    P6 O21 Nd2 . . 134.70(10) ?
    C58 O22 Nd2 . . 143.54(17) ?
    C65 O23 P6 . . 120.8(2) ?
    C66 O24 P6 . . 117.5(2) ?
    C1 N1 P1 . . 120.83(17) ?
    C10 N2 P2 . . 122.01(17) ?
    C19 N3 P3 . . 121.89(17) ?
    C36 N4 Nd1 . . 119.87(14) ?
    C39 N4 Nd1 . . 121.42(16) ?
    C39 N4 C36 . . 117.8(2) ?
    C28 N5 Nd1 . . 121.43(17) ?
    C28 N5 C32 . . 117.5(2) ?
    C32 N5 Nd1 . . 120.09(14) ?
    C40 N6 P4 . . 121.49(18) ?
    C49 N7 P5 . . 122.03(18) ?
    C58 N8 P6 . . 123.71(18) ?
    C67 N9 Nd2 . . 121.28(18) ?
    C67 N9 C71 . . 118.0(2) ?
    C71 N9 Nd2 . . 120.03(15) ?
    C75 N10 Nd2 . . 119.96(15) ?
    C78 N10 Nd2 . . 121.64(18) ?
    C78 N10 C75 . . 117.5(2) ?
    O2 C1 N1 . . 126.8(2) ?
    O2 C1 C2 . . 115.3(2) ?
    N1 C1 C2 . . 117.9(2) ?
    C3 C2 C1 . . 121.9(2) ?
    C7 C2 C1 . . 119.8(2) ?
    C7 C2 C3 . . 118.3(3) ?
    C2 C3 H3 . . 119.9 ?
    C2 C3 C4 . . 120.3(3) ?
    C4 C3 H3 . . 119.9 ?
    C3 C4 H4 . . 119.7 ?
    C5 C4 C3 . . 120.7(3) ?
    C5 C4 H4 . . 119.7 ?
    C4 C5 H5 . . 120.0 ?
    C4 C5 C6 . . 120.0(3) ?
    C6 C5 H5 . . 120.0 ?
    C5 C6 H6 . . 120.1 ?
    C5 C6 C7 . . 119.8(3) ?
    C7 C6 H6 . . 120.1 ?
    C2 C7 C6 . . 120.9(3) ?
    C2 C7 H7 . . 119.6 ?
    C6 C7 H7 . . 119.6 ?
    O3 C8 H8A . . 109.5 ?
    O3 C8 H8B . . 109.5 ?
    O3 C8 H8C . . 109.5 ?
    H8A C8 H8B . . 109.5 ?
    H8A C8 H8C . . 109.5 ?
    H8B C8 H8C . . 109.5 ?
    O4 C9 H9A . . 109.5 ?
    O4 C9 H9B . . 109.5 ?
    O4 C9 H9C . . 109.5 ?
    H9A C9 H9B . . 109.5 ?
    H9A C9 H9C . . 109.5 ?
    H9B C9 H9C . . 109.5 ?
    O6 C10 N2 . . 126.9(2) ?
    O6 C10 C11 . . 115.1(2) ?
    N2 C10 C11 . . 117.9(2) ?
    C12 C11 C10 . . 121.2(2) ?
    C16 C11 C10 . . 119.0(2) ?
    C16 C11 C12 . . 119.8(2) ?
    C11 C12 H12 . . 120.2 ?
    C11 C12 C13 . . 119.6(3) ?
    C13 C12 H12 . . 120.2 ?
    C12 C13 H13 . . 119.9 ?
    C14 C13 C12 . . 120.1(2) ?
    C14 C13 H13 . . 119.9 ?
    C13 C14 H14 . . 120.0 ?
    C15 C14 C13 . . 120.0(2) ?
    C15 C14 H14 . . 120.0 ?
    C14 C15 H15 . . 119.6 ?
    C14 C15 C16 . . 120.8(3) ?
    C16 C15 H15 . . 119.6 ?
    C11 C16 C15 . . 119.6(2) ?
    C11 C16 H16 . . 120.2 ?
    C15 C16 H16 . . 120.2 ?
    O7 C17 H17A . . 109.5 ?
    O7 C17 H17B . . 109.5 ?
    O7 C17 H17C . . 109.5 ?
    H17A C17 H17B . . 109.5 ?
    H17A C17 H17C . . 109.5 ?
    H17B C17 H17C . . 109.5 ?
    O8 C18 H18A . . 109.5 ?
    O8 C18 H18B . . 109.5 ?
    O8 C18 H18C . . 109.5 ?
    H18A C18 H18B . . 109.5 ?
    H18A C18 H18C . . 109.5 ?
    H18B C18 H18C . . 109.5 ?
    O10 C19 N3 . . 126.9(2) ?
    O10 C19 C20 . . 117.1(2) ?
    N3 C19 C20 . . 116.0(2) ?
    C21 C20 C19 . . 121.7(2) ?
    C25 C20 C19 . . 120.1(2) ?
    C25 C20 C21 . . 118.3(3) ?
    C20 C21 H21 . . 119.4 ?
    C22 C21 C20 . . 121.3(3) ?
    C22 C21 H21 . . 119.4 ?
    C21 C22 H22 . . 120.1 ?
    C23 C22 C21 . . 119.8(3) ?
    C23 C22 H22 . . 120.1 ?
    C22 C23 H23 . . 119.8 ?
    C22 C23 C24 . . 120.4(3) ?
    C24 C23 H23 . . 119.8 ?
    C23 C24 H24 . . 120.0 ?
    C23 C24 C25 . . 120.1(3) ?
    C25 C24 H24 . . 120.0 ?
    C20 C25 C24 . . 120.2(3) ?
    C20 C25 H25 . . 119.9 ?
    C24 C25 H25 . . 119.9 ?
    O11 C26 H26A . . 109.5 ?
    O11 C26 H26B . . 109.5 ?
    O11 C26 H26C . . 109.5 ?
    H26A C26 H26B . . 109.5 ?
    H26A C26 H26C . . 109.5 ?
    H26B C26 H26C . . 109.5 ?
    O12 C27 H27A . . 109.5 ?
    O12 C27 H27B . . 109.5 ?
    O12 C27 H27C . . 109.5 ?
    H27A C27 H27B . . 109.5 ?
    H27A C27 H27C . . 109.5 ?
    H27B C27 H27C . . 109.5 ?
    N5 C28 H28 . . 118.1 ?
    N5 C28 C29 . . 123.8(3) ?
    C29 C28 H28 . . 118.1 ?
    C28 C29 H29 . . 120.5 ?
    C30 C29 C28 . . 119.1(3) ?
    C30 C29 H29 . . 120.5 ?
    C29 C30 H30 . . 119.9 ?
    C29 C30 C31 . . 120.2(3) ?
    C31 C30 H30 . . 119.9 ?
    C30 C31 C32 . . 117.0(3) ?
    C30 C31 C33 . . 123.9(3) ?
    C32 C31 C33 . . 119.1(2) ?
    N5 C32 C31 . . 122.5(2) ?
    N5 C32 C36 . . 118.4(2) ?
    C31 C32 C36 . . 119.2(2) ?
    C31 C33 H33 . . 119.2 ?
    C34 C33 C31 . . 121.5(3) ?
    C34 C33 H33 . . 119.2 ?
    C33 C34 H34 . . 119.3 ?
    C33 C34 C35 . . 121.3(3) ?
    C35 C34 H34 . . 119.3 ?
    C36 C35 C34 . . 119.4(2) ?
    C37 C35 C34 . . 123.4(3) ?
    C37 C35 C36 . . 117.1(3) ?
    N4 C36 C32 . . 118.1(2) ?
    N4 C36 C35 . . 122.4(2) ?
    C35 C36 C32 . . 119.5(2) ?
    C35 C37 H37 . . 119.9 ?
    C38 C37 C35 . . 120.1(3) ?
    C38 C37 H37 . . 119.9 ?
    C37 C38 H38 . . 120.7 ?
    C37 C38 C39 . . 118.6(3) ?
    C39 C38 H38 . . 120.7 ?
    N4 C39 C38 . . 123.8(3) ?
    N4 C39 H39 . . 118.1 ?
    C38 C39 H39 . . 118.1 ?
    O14 C40 N6 . . 126.2(2) ?
    O14 C40 C41 . . 117.4(2) ?
    N6 C40 C41 . . 116.3(2) ?
    C42 C41 C40 . . 121.3(3) ?
    C46 C41 C40 . . 119.8(2) ?
    C46 C41 C42 . . 118.9(3) ?
    C41 C42 H42 . . 119.7 ?
    C43 C42 C41 . . 120.7(3) ?
    C43 C42 H42 . . 119.7 ?
    C42 C43 H43 . . 120.0 ?
    C44 C43 C42 . . 120.0(3) ?
    C44 C43 H43 . . 120.0 ?
    C43 C44 H44 . . 119.7 ?
    C43 C44 C45 . . 120.6(4) ?
    C45 C44 H44 . . 119.7 ?
    C44 C45 H45 . . 120.3 ?
    C44 C45 C46 . . 119.3(4) ?
    C46 C45 H45 . . 120.3 ?
    C41 C46 C45 . . 120.5(3) ?
    C41 C46 H46 . . 119.8 ?
    C45 C46 H46 . . 119.8 ?
    O15 C47 H47A . . 109.5 ?
    O15 C47 H47B . . 109.5 ?
    O15 C47 H47C . . 109.5 ?
    H47A C47 H47B . . 109.5 ?
    H47A C47 H47C . . 109.5 ?
    H47B C47 H47C . . 109.5 ?
    O16 C48 H48A . . 109.5 ?
    O16 C48 H48B . . 109.5 ?
    O16 C48 H48C . . 109.5 ?
    H48A C48 H48B . . 109.5 ?
    H48A C48 H48C . . 109.5 ?
    H48B C48 H48C . . 109.5 ?
    O18 C49 N7 . . 126.7(2) ?
    O18 C49 C50 . . 115.5(2) ?
    N7 C49 C50 . . 117.8(2) ?
    C51 C50 C49 . . 122.8(3) ?
    C55 C50 C49 . . 119.2(2) ?
    C55 C50 C51 . . 118.0(3) ?
    C50 C51 H51 . . 120.0 ?
    C50 C51 C52 . . 120.0(3) ?
    C52 C51 H51 . . 120.0 ?
    C51 C52 H52 . . 119.6 ?
    C53 C52 C51 . . 120.9(3) ?
    C53 C52 H52 . . 119.6 ?
    C52 C53 H53 . . 120.0 ?
    C52 C53 C54 . . 120.0(3) ?
    C54 C53 H53 . . 120.0 ?
    C53 C54 H54 . . 120.0 ?
    C53 C54 C55 . . 120.0(3) ?
    C55 C54 H54 . . 120.0 ?
    C50 C55 C54 . . 121.1(3) ?
    C50 C55 H55 . . 119.4 ?
    C54 C55 H55 . . 119.4 ?
    O19 C56 H56A . . 109.5 ?
    O19 C56 H56B . . 109.5 ?
    O19 C56 H56C . . 109.5 ?
    H56A C56 H56B . . 109.5 ?
    H56A C56 H56C . . 109.5 ?
    H56B C56 H56C . . 109.5 ?
    O20 C57 H57A . . 109.5 ?
    O20 C57 H57B . . 109.5 ?
    O20 C57 H57C . . 109.5 ?
    H57A C57 H57B . . 109.5 ?
    H57A C57 H57C . . 109.5 ?
    H57B C57 H57C . . 109.5 ?
    O22 C58 N8 . . 127.1(2) ?
    O22 C58 C59 . . 115.2(2) ?
    N8 C58 C59 . . 117.7(2) ?
    C60 C59 C58 . . 120.9(2) ?
    C64 C59 C58 . . 119.6(2) ?
    C64 C59 C60 . . 119.5(2) ?
    C59 C60 H60 . . 120.3 ?
    C59 C60 C61 . . 119.5(3) ?
    C61 C60 H60 . . 120.3 ?
    C60 C61 H61 . . 119.9 ?
    C62 C61 C60 . . 120.3(3) ?
    C62 C61 H61 . . 119.9 ?
    C61 C62 H62 . . 119.7 ?
    C61 C62 C63 . . 120.7(3) ?
    C63 C62 H62 . . 119.7 ?
    C62 C63 H63 . . 120.3 ?
    C62 C63 C64 . . 119.4(3) ?
    C64 C63 H63 . . 120.3 ?
    C59 C64 C63 . . 120.6(3) ?
    C59 C64 H64 . . 119.7 ?
    C63 C64 H64 . . 119.7 ?
    O23 C65 H65A . . 109.5 ?
    O23 C65 H65B . . 109.5 ?
    O23 C65 H65C . . 109.5 ?
    H65A C65 H65B . . 109.5 ?
    H65A C65 H65C . . 109.5 ?
    H65B C65 H65C . . 109.5 ?
    O24 C66 H66A . . 109.5 ?
    O24 C66 H66B . . 109.5 ?
    O24 C66 H66C . . 109.5 ?
    H66A C66 H66B . . 109.5 ?
    H66A C66 H66C . . 109.5 ?
    H66B C66 H66C . . 109.5 ?
    N9 C67 H67 . . 118.4 ?
    N9 C67 C68 . . 123.3(3) ?
    C68 C67 H67 . . 118.4 ?
    C67 C68 H68 . . 120.5 ?
    C69 C68 C67 . . 119.0(3) ?
    C69 C68 H68 . . 120.5 ?
    C68 C69 H69 . . 119.9 ?
    C68 C69 C70 . . 120.2(3) ?
    C70 C69 H69 . . 119.9 ?
    C69 C70 C71 . . 117.5(3) ?
    C69 C70 C72 . . 123.9(3) ?
    C71 C70 C72 . . 118.5(3) ?
    N9 C71 C70 . . 122.0(2) ?
    N9 C71 C75 . . 118.3(2) ?
    C70 C71 C75 . . 119.6(2) ?
    C70 C72 H72 . . 119.2 ?
    C73 C72 C70 . . 121.6(3) ?
    C73 C72 H72 . . 119.2 ?
    C72 C73 H73 . . 119.5 ?
    C72 C73 C74 . . 121.0(3) ?
    C74 C73 H73 . . 119.5 ?
    C75 C74 C73 . . 119.7(3) ?
    C76 C74 C73 . . 123.1(3) ?
    C76 C74 C75 . . 117.2(3) ?
    N10 C75 C71 . . 117.9(2) ?
    N10 C75 C74 . . 122.5(2) ?
    C74 C75 C71 . . 119.5(2) ?
    C74 C76 H76 . . 119.9 ?
    C77 C76 C74 . . 120.2(3) ?
    C77 C76 H76 . . 119.9 ?
    C76 C77 H77 . . 120.7 ?
    C76 C77 C78 . . 118.7(3) ?
    C78 C77 H77 . . 120.7 ?
    N10 C78 C77 . . 123.8(3) ?
    N10 C78 H78 . . 118.1 ?
    C77 C78 H78 . . 118.1 ?
loop_
    _geom_torsion_atom_site_label_1
    _geom_torsion_atom_site_label_2
    _geom_torsion_atom_site_label_3
    _geom_torsion_atom_site_label_4
    _geom_torsion_site_symmetry_1
    _geom_torsion_site_symmetry_2
    _geom_torsion_site_symmetry_3
    _geom_torsion_site_symmetry_4
    _geom_torsion
    _geom_torsion_publ_flag
    Nd1 O2 C1 N1 . . . . 25.5(4) ?
    Nd1 O2 C1 C2 . . . . -154.29(19) ?
    Nd1 O6 C10 N2 . . . . -8.2(5) ?
    Nd1 O6 C10 C11 . . . . 170.5(2) ?
    Nd1 O10 C19 N3 . . . . 48.2(3) ?
    Nd1 O10 C19 C20 . . . . -131.51(18) ?
    Nd1 N4 C36 C32 . . . . 11.1(3) ?
    Nd1 N4 C36 C35 . . . . -168.95(19) ?
    Nd1 N4 C39 C38 . . . . 169.5(2) ?
    Nd1 N5 C28 C29 . . . . -169.0(2) ?
    Nd1 N5 C32 C31 . . . . 168.07(18) ?
    Nd1 N5 C32 C36 . . . . -12.3(3) ?
    Nd2 O14 C40 N6 . . . . 46.4(3) ?
    Nd2 O14 C40 C41 . . . . -133.99(19) ?
    Nd2 O18 C49 N7 . . . . 21.5(4) ?
    Nd2 O18 C49 C50 . . . . -158.51(19) ?
    Nd2 O22 C58 N8 . . . . 0.4(5) ?
    Nd2 O22 C58 C59 . . . . 179.9(2) ?
    Nd2 N9 C67 C68 . . . . -170.4(2) ?
    Nd2 N9 C71 C70 . . . . 168.9(2) ?
    Nd2 N9 C71 C75 . . . . -12.9(3) ?
    Nd2 N10 C75 C71 . . . . 12.5(3) ?
    Nd2 N10 C75 C74 . . . . -167.80(19) ?
    Nd2 N10 C78 C77 . . . . 169.3(2) ?
    P1 N1 C1 O2 . . . . 0.1(4) ?
    P1 N1 C1 C2 . . . . 179.85(16) ?
    P2 N2 C10 O6 . . . . -2.2(4) ?
    P2 N2 C10 C11 . . . . 179.21(17) ?
    P3 N3 C19 O10 . . . . -5.7(4) ?
    P3 N3 C19 C20 . . . . 173.98(17) ?
    P4 N6 C40 O14 . . . . -0.4(4) ?
    P4 N6 C40 C41 . . . . -179.96(17) ?
    P5 N7 C49 O18 . . . . -1.2(4) ?
    P5 N7 C49 C50 . . . . 178.82(17) ?
    P6 N8 C58 O22 . . . . 3.7(4) ?
    P6 N8 C58 C59 . . . . -175.78(18) ?
    O1 Nd1 O2 C1 . . . . -16.6(3) ?
    O1 Nd1 O5 P2 . . . . -80.75(18) ?
    O1 Nd1 O6 C10 . . . . 121.1(3) ?
    O1 Nd1 O9 P3 . . . . -67.22(14) ?
    O1 Nd1 O10 C19 . . . . 61.2(2) ?
    O1 Nd1 N4 C36 . . . . 147.36(16) ?
    O1 Nd1 N4 C39 . . . . -21.6(3) ?
    O1 Nd1 N5 C28 . . . . 15.0(3) ?
    O1 Nd1 N5 C32 . . . . -153.46(16) ?
    O1 P1 O3 C8 . . . . -41.9(3) ?
    O1 P1 O4 C9 . . . . -51.3(2) ?
    O1 P1 N1 C1 . . . . -27.1(2) ?
    O2 Nd1 O1 P1 . . . . -14.50(13) ?
    O2 Nd1 O5 P2 . . . . 1.1(3) ?
    O2 Nd1 O6 C10 . . . . -164.7(3) ?
    O2 Nd1 O9 P3 . . . . -137.04(15) ?
    O2 Nd1 O10 C19 . . . . 11.0(2) ?
    O2 Nd1 N4 C36 . . . . 27.97(19) ?
    O2 Nd1 N4 C39 . . . . -141.00(18) ?
    O2 Nd1 N5 C28 . . . . 35.4(2) ?
    O2 Nd1 N5 C32 . . . . -133.11(19) ?
    O2 C1 C2 C3 . . . . -158.7(2) ?
    O2 C1 C2 C7 . . . . 21.1(3) ?
    O3 P1 O1 Nd1 . . . . -90.89(16) ?
    O3 P1 O4 C9 . . . . -170.2(2) ?
    O3 P1 N1 C1 . . . . 100.9(2) ?
    O4 P1 O1 Nd1 . . . . 157.89(12) ?
    O4 P1 O3 C8 . . . . 74.8(3) ?
    O4 P1 N1 C1 . . . . -152.10(19) ?
    O5 Nd1 O1 P1 . . . . 129.20(13) ?
    O5 Nd1 O2 C1 . . . . -109.3(3) ?
    O5 Nd1 O6 C10 . . . . 10.6(3) ?
    O5 Nd1 O9 P3 . . . . 55.38(18) ?
    O5 Nd1 O10 C19 . . . . 170.9(2) ?
    O5 Nd1 N4 C36 . . . . -118.38(17) ?
    O5 Nd1 N4 C39 . . . . 72.65(19) ?
    O5 Nd1 N5 C28 . . . . -111.1(2) ?
    O5 Nd1 N5 C32 . . . . 80.41(18) ?
    O5 P2 O7 C17 . . . . -48.9(3) ?
    O5 P2 O8 C18 . . . . 171.3(3) ?
    O5 P2 N2 C10 . . . . 3.6(3) ?
    O6 Nd1 O1 P1 . . . . 62.24(14) ?
    O6 Nd1 O2 C1 . . . . -101.5(3) ?
    O6 Nd1 O5 P2 . . . . -6.86(16) ?
    O6 Nd1 O9 P3 . . . . -148.91(13) ?
    O6 Nd1 O10 C19 . . . . 120.9(2) ?
    O6 Nd1 N4 C36 . . . . -63.43(19) ?
    O6 Nd1 N4 C39 . . . . 127.60(19) ?
    O6 Nd1 N5 C28 . . . . -42.2(2) ?
    O6 Nd1 N5 C32 . . . . 149.26(18) ?
    O6 C10 C11 C12 . . . . -166.9(2) ?
    O6 C10 C11 C16 . . . . 11.2(3) ?
    O7 P2 O5 Nd1 . . . . -117.25(16) ?
    O7 P2 O8 C18 . . . . 53.1(3) ?
    O7 P2 N2 C10 . . . . 128.5(2) ?
    O8 P2 O5 Nd1 . . . . 129.33(17) ?
    O8 P2 O7 C17 . . . . 65.6(3) ?
    O8 P2 N2 C10 . . . . -120.6(2) ?
    O9 Nd1 O1 P1 . . . . -85.80(14) ?
    O9 Nd1 O2 C1 . . . . 85.0(3) ?
    O9 Nd1 O5 P2 . . . . 159.86(13) ?
    O9 Nd1 O6 C10 . . . . -152.8(3) ?
    O9 Nd1 O10 C19 . . . . -40.0(2) ?
    O9 Nd1 N4 C36 . . . . 84.37(17) ?
    O9 Nd1 N4 C39 . . . . -84.60(19) ?
    O9 Nd1 N5 C28 . . . . 109.9(2) ?
    O9 Nd1 N5 C32 . . . . -58.60(18) ?
    O9 P3 O11 C26 . . . . -54.7(2) ?
    O9 P3 O12 C27 . . . . -50.1(3) ?
    O9 P3 N3 C19 . . . . -26.4(3) ?
    O10 Nd1 O1 P1 . . . . -156.42(15) ?
    O10 Nd1 O2 C1 . . . . 34.5(3) ?
    O10 Nd1 O5 P2 . . . . -151.52(18) ?
    O10 Nd1 O6 C10 . . . . 63.5(3) ?
    O10 Nd1 O9 P3 . . . . 4.85(13) ?
    O10 Nd1 N4 C36 . . . . 159.64(17) ?
    O10 Nd1 N4 C39 . . . . -9.34(19) ?
    O10 Nd1 N5 C28 . . . . 167.16(18) ?
    O10 Nd1 N5 C32 . . . . -1.3(2) ?
    O10 C19 C20 C21 . . . . -161.7(2) ?
    O10 C19 C20 C25 . . . . 18.7(3) ?
    O11 P3 O9 Nd1 . . . . 142.79(13) ?
    O11 P3 O12 C27 . . . . 67.6(2) ?
    O11 P3 N3 C19 . . . . -151.4(2) ?
    O12 P3 O9 Nd1 . . . . -104.95(15) ?
    O12 P3 O11 C26 . . . . -174.5(2) ?
    O12 P3 N3 C19 . . . . 101.5(2) ?
    O13 Nd2 O14 C40 . . . . -40.3(2) ?
    O13 Nd2 O17 P5 . . . . -81.78(15) ?
    O13 Nd2 O18 C49 . . . . 92.6(3) ?
    O13 Nd2 O21 P6 . . . . 170.12(13) ?
    O13 Nd2 O22 C58 . . . . -165.3(3) ?
    O13 Nd2 N9 C67 . . . . 111.4(2) ?
    O13 Nd2 N9 C71 . . . . -58.71(19) ?
    O13 Nd2 N10 C75 . . . . 81.13(18) ?
    O13 Nd2 N10 C78 . . . . -87.9(2) ?
    O13 P4 O15 C47 . . . . -51.3(3) ?
    O13 P4 O16 C48 . . . . 157.2(3) ?
    O13 P4 N6 C40 . . . . -33.8(3) ?
    O14 Nd2 O13 P4 . . . . 2.51(14) ?
    O14 Nd2 O17 P5 . . . . -151.46(16) ?
    O14 Nd2 O18 C49 . . . . 39.3(3) ?
    O14 Nd2 O21 P6 . . . . -139.97(17) ?
    O14 Nd2 O22 C58 . . . . 49.2(4) ?
    O14 Nd2 N9 C67 . . . . 166.80(19) ?
    O14 Nd2 N9 C71 . . . . -3.3(2) ?
    O14 Nd2 N10 C75 . . . . 156.68(18) ?
    O14 Nd2 N10 C78 . . . . -12.4(2) ?
    O14 C40 C41 C42 . . . . -155.6(2) ?
    O14 C40 C41 C46 . . . . 25.0(4) ?
    O15 P4 O13 Nd2 . . . . 148.39(14) ?
    O15 P4 O16 C48 . . . . -85.8(3) ?
    O15 P4 N6 C40 . . . . -159.4(2) ?
    O16 P4 O13 Nd2 . . . . -101.05(16) ?
    O16 P4 O15 C47 . . . . -166.6(3) ?
    O16 P4 N6 C40 . . . . 91.7(2) ?
    O17 Nd2 O13 P4 . . . . -68.10(15) ?
    O17 Nd2 O14 C40 . . . . 65.3(2) ?
    O17 Nd2 O18 C49 . . . . -13.6(3) ?
    O17 Nd2 O21 P6 . . . . -68.36(17) ?
    O17 Nd2 O22 C58 . . . . 103.7(3) ?
    O17 Nd2 N9 C67 . . . . 11.9(3) ?
    O17 Nd2 N9 C71 . . . . -158.17(17) ?
    O17 Nd2 N10 C75 . . . . 154.09(17) ?
    O17 Nd2 N10 C78 . . . . -15.0(3) ?
    O17 P5 O19 C56 . . . . -43.0(3) ?
    O17 P5 O20 C57 . . . . -54.3(3) ?
    O17 P5 N7 C49 . . . . -20.6(3) ?
    O18 Nd2 O13 P4 . . . . -136.44(16) ?
    O18 Nd2 O14 C40 . . . . 13.2(2) ?
    O18 Nd2 O17 P5 . . . . -11.98(14) ?
    O18 Nd2 O21 P6 . . . . 8.7(2) ?
    O18 Nd2 O22 C58 . . . . 178.4(3) ?
    O18 Nd2 N9 C67 . . . . 36.2(2) ?
    O18 Nd2 N9 C71 . . . . -133.9(2) ?
    O18 Nd2 N10 C75 . . . . 26.2(2) ?
    O18 Nd2 N10 C78 . . . . -142.9(2) ?
    O18 C49 C50 C51 . . . . -161.9(2) ?
    O18 C49 C50 C55 . . . . 19.5(3) ?
    O19 P5 O17 Nd2 . . . . -96.89(16) ?
    O19 P5 O20 C57 . . . . -173.5(3) ?
    O19 P5 N7 C49 . . . . 106.9(2) ?
    O20 P5 O17 Nd2 . . . . 151.65(14) ?
    O20 P5 O19 C56 . . . . 74.3(3) ?
    O20 P5 N7 C49 . . . . -146.6(2) ?
    O21 Nd2 O13 P4 . . . . 54.22(19) ?
    O21 Nd2 O14 C40 . . . . 171.5(2) ?
    O21 Nd2 O17 P5 . . . . 133.12(14) ?
    O21 Nd2 O18 C49 . . . . -100.0(3) ?
    O21 Nd2 O22 C58 . . . . -3.8(3) ?
    O21 Nd2 N9 C67 . . . . -110.2(2) ?
    O21 Nd2 N9 C71 . . . . 79.70(19) ?
    O21 Nd2 N10 C75 . . . . -121.53(19) ?
    O21 Nd2 N10 C78 . . . . 69.4(2) ?
    O21 P6 O23 C65 . . . . 177.9(3) ?
    O21 P6 O24 C66 . . . . -62.5(3) ?
    O21 P6 N8 C58 . . . . -1.7(3) ?
    O22 Nd2 O13 P4 . . . . -152.75(14) ?
    O22 Nd2 O14 C40 . . . . 121.1(2) ?
    O22 Nd2 O17 P5 . . . . 65.20(15) ?
    O22 Nd2 O18 C49 . . . . -96.4(3) ?
    O22 Nd2 O21 P6 . . . . 4.99(16) ?
    O22 Nd2 N9 C67 . . . . -41.0(2) ?
    O22 Nd2 N9 C71 . . . . 148.9(2) ?
    O22 Nd2 N10 C75 . . . . -65.7(2) ?
    O22 Nd2 N10 C78 . . . . 125.2(2) ?
    O22 C58 C59 C60 . . . . -160.5(3) ?
    O22 C58 C59 C64 . . . . 17.4(4) ?
    O23 P6 O21 Nd2 . . . . -127.79(15) ?
    O23 P6 O24 C66 . . . . -177.7(2) ?
    O23 P6 N8 C58 . . . . 122.7(2) ?
    O24 P6 O21 Nd2 . . . . 122.37(16) ?
    O24 P6 O23 C65 . . . . -64.9(3) ?
    O24 P6 N8 C58 . . . . -130.0(2) ?
    N1 P1 O1 Nd1 . . . . 34.00(18) ?
    N1 P1 O3 C8 . . . . -173.4(3) ?
    N1 P1 O4 C9 . . . . 79.0(2) ?
    N1 C1 C2 C3 . . . . 21.5(3) ?
    N1 C1 C2 C7 . . . . -158.7(2) ?
    N2 P2 O5 Nd1 . . . . 3.5(2) ?
    N2 P2 O7 C17 . . . . -179.5(3) ?
    N2 P2 O8 C18 . . . . -56.7(3) ?
    N2 C10 C11 C12 . . . . 11.8(3) ?
    N2 C10 C11 C16 . . . . -170.1(2) ?
    N3 P3 O9 Nd1 . . . . 19.29(19) ?
    N3 P3 O11 C26 . . . . 75.2(2) ?
    N3 P3 O12 C27 . . . . 179.0(2) ?
    N3 C19 C20 C21 . . . . 18.6(3) ?
    N3 C19 C20 C25 . . . . -161.0(3) ?
    N4 Nd1 O1 P1 . . . . -143.87(13) ?
    N4 Nd1 O2 C1 . . . . 140.1(3) ?
    N4 Nd1 O5 P2 . . . . 125.84(18) ?
    N4 Nd1 O6 C10 . . . . -45.9(3) ?
    N4 Nd1 O9 P3 . . . . 90.03(15) ?
    N4 Nd1 O10 C19 . . . . -113.3(2) ?
    N4 Nd1 N5 C28 . . . . -179.3(2) ?
    N4 Nd1 N5 C32 . . . . 12.15(16) ?
    N5 Nd1 O1 P1 . . . . 5.7(2) ?
    N5 Nd1 O2 C1 . . . . 176.4(3) ?
    N5 Nd1 O5 P2 . . . . 67.92(18) ?
    N5 Nd1 O6 C10 . . . . -90.8(3) ?
    N5 Nd1 O9 P3 . . . . 151.11(14) ?
    N5 Nd1 O10 C19 . . . . -101.3(2) ?
    N5 Nd1 N4 C36 . . . . -11.76(16) ?
    N5 Nd1 N4 C39 . . . . 179.3(2) ?
    N5 C28 C29 C30 . . . . 1.0(5) ?
    N5 C32 C36 N4 . . . . 0.7(3) ?
    N5 C32 C36 C35 . . . . -179.3(2) ?
    N6 P4 O13 Nd2 . . . . 25.1(2) ?
    N6 P4 O15 C47 . . . . 78.6(3) ?
    N6 P4 O16 C48 . . . . 26.4(3) ?
    N6 C40 C41 C42 . . . . 24.0(4) ?
    N6 C40 C41 C46 . . . . -155.4(3) ?
    N7 P5 O17 Nd2 . . . . 27.0(2) ?
    N7 P5 O19 C56 . . . . -174.2(3) ?
    N7 P5 O20 C57 . . . . 76.7(3) ?
    N7 C49 C50 C51 . . . . 18.0(4) ?
    N7 C49 C50 C55 . . . . -160.6(2) ?
    N8 P6 O21 Nd2 . . . . -4.0(2) ?
    N8 P6 O23 C65 . . . . 47.4(3) ?
    N8 P6 O24 C66 . . . . 70.0(2) ?
    N8 C58 C59 C60 . . . . 19.1(4) ?
    N8 C58 C59 C64 . . . . -163.1(3) ?
    N9 Nd2 O13 P4 . . . . 149.69(15) ?
    N9 Nd2 O14 C40 . . . . -99.1(2) ?
    N9 Nd2 O17 P5 . . . . 12.4(2) ?
    N9 Nd2 O18 C49 . . . . -178.3(3) ?
    N9 Nd2 O21 P6 . . . . 79.59(17) ?
    N9 Nd2 O22 C58 . . . . -106.2(3) ?
    N9 Nd2 N10 C75 . . . . -12.93(17) ?
    N9 Nd2 N10 C78 . . . . 178.0(2) ?
    N9 C67 C68 C69 . . . . 1.4(5) ?
    N9 C71 C75 N10 . . . . 0.3(4) ?
    N9 C71 C75 C74 . . . . -179.5(2) ?
    N10 Nd2 O13 P4 . . . . 88.23(15) ?
    N10 Nd2 O14 C40 . . . . -113.6(2) ?
    N10 Nd2 O17 P5 . . . . -148.81(14) ?
    N10 Nd2 O18 C49 . . . . 146.4(3) ?
    N10 Nd2 O21 P6 . . . . 136.57(17) ?
    N10 Nd2 O22 C58 . . . . -60.6(4) ?
    N10 Nd2 N9 C67 . . . . -176.8(2) ?
    N10 Nd2 N9 C71 . . . . 13.10(17) ?
    C1 C2 C3 C4 . . . . 178.7(2) ?
    C1 C2 C7 C6 . . . . -179.5(2) ?
    C2 C3 C4 C5 . . . . 1.1(5) ?
    C3 C2 C7 C6 . . . . 0.3(4) ?
    C3 C4 C5 C6 . . . . 0.0(5) ?
    C4 C5 C6 C7 . . . . -0.8(5) ?
    C5 C6 C7 C2 . . . . 0.6(4) ?
    C7 C2 C3 C4 . . . . -1.2(4) ?
    C10 C11 C12 C13 . . . . 177.0(2) ?
    C10 C11 C16 C15 . . . . -178.5(2) ?
    C11 C12 C13 C14 . . . . 1.1(4) ?
    C12 C11 C16 C15 . . . . -0.3(4) ?
    C12 C13 C14 C15 . . . . 0.4(5) ?
    C13 C14 C15 C16 . . . . -1.9(5) ?
    C14 C15 C16 C11 . . . . 1.8(5) ?
    C16 C11 C12 C13 . . . . -1.1(4) ?
    C19 C20 C21 C22 . . . . -179.5(3) ?
    C19 C20 C25 C24 . . . . 179.0(3) ?
    C20 C21 C22 C23 . . . . 0.1(5) ?
    C21 C20 C25 C24 . . . . -0.6(5) ?
    C21 C22 C23 C24 . . . . 0.2(5) ?
    C22 C23 C24 C25 . . . . -0.7(6) ?
    C23 C24 C25 C20 . . . . 0.9(6) ?
    C25 C20 C21 C22 . . . . 0.1(4) ?
    C28 N5 C32 C31 . . . . -0.9(4) ?
    C28 N5 C32 C36 . . . . 178.8(2) ?
    C28 C29 C30 C31 . . . . -0.6(5) ?
    C29 C30 C31 C32 . . . . -0.4(4) ?
    C29 C30 C31 C33 . . . . -179.0(3) ?
    C30 C31 C32 N5 . . . . 1.2(4) ?
    C30 C31 C32 C36 . . . . -178.5(2) ?
    C30 C31 C33 C34 . . . . 177.8(3) ?
    C31 C32 C36 N4 . . . . -179.6(2) ?
    C31 C32 C36 C35 . . . . 0.4(4) ?
    C31 C33 C34 C35 . . . . 0.7(5) ?
    C32 N5 C28 C29 . . . . -0.2(4) ?
    C32 C31 C33 C34 . . . . -0.7(5) ?
    C33 C31 C32 N5 . . . . 179.8(2) ?
    C33 C31 C32 C36 . . . . 0.2(4) ?
    C33 C34 C35 C36 . . . . -0.1(5) ?
    C33 C34 C35 C37 . . . . 179.4(3) ?
    C34 C35 C36 N4 . . . . 179.5(2) ?
    C34 C35 C36 C32 . . . . -0.5(4) ?
    C34 C35 C37 C38 . . . . 179.3(3) ?
    C35 C37 C38 C39 . . . . 1.9(5) ?
    C36 N4 C39 C38 . . . . 0.3(4) ?
    C36 C35 C37 C38 . . . . -1.2(4) ?
    C37 C35 C36 N4 . . . . 0.1(4) ?
    C37 C35 C36 C32 . . . . -179.9(2) ?
    C37 C38 C39 N4 . . . . -1.4(4) ?
    C39 N4 C36 C32 . . . . -179.6(2) ?
    C39 N4 C36 C35 . . . . 0.4(4) ?
    C40 C41 C42 C43 . . . . -179.7(3) ?
    C40 C41 C46 C45 . . . . 179.2(3) ?
    C41 C42 C43 C44 . . . . 0.0(5) ?
    C42 C41 C46 C45 . . . . -0.2(5) ?
    C42 C43 C44 C45 . . . . 0.8(6) ?
    C43 C44 C45 C46 . . . . -1.3(6) ?
    C44 C45 C46 C41 . . . . 1.0(6) ?
    C46 C41 C42 C43 . . . . -0.3(4) ?
    C49 C50 C51 C52 . . . . 179.2(3) ?
    C49 C50 C55 C54 . . . . 179.9(3) ?
    C50 C51 C52 C53 . . . . 1.2(5) ?
    C51 C50 C55 C54 . . . . 1.2(4) ?
    C51 C52 C53 C54 . . . . 0.8(6) ?
    C52 C53 C54 C55 . . . . -1.8(5) ?
    C53 C54 C55 C50 . . . . 0.8(5) ?
    C55 C50 C51 C52 . . . . -2.2(4) ?
    C58 C59 C60 C61 . . . . 175.6(2) ?
    C58 C59 C64 C63 . . . . -177.8(3) ?
    C59 C60 C61 C62 . . . . 2.3(4) ?
    C60 C59 C64 C63 . . . . 0.0(4) ?
    C60 C61 C62 C63 . . . . -0.1(5) ?
    C61 C62 C63 C64 . . . . -2.1(5) ?
    C62 C63 C64 C59 . . . . 2.2(5) ?
    C64 C59 C60 C61 . . . . -2.2(4) ?
    C67 N9 C71 C70 . . . . -1.5(4) ?
    C67 N9 C71 C75 . . . . 176.7(2) ?
    C67 C68 C69 C70 . . . . -1.0(5) ?
    C68 C69 C70 C71 . . . . -0.6(5) ?
    C68 C69 C70 C72 . . . . -179.7(3) ?
    C69 C70 C71 N9 . . . . 1.9(4) ?
    C69 C70 C71 C75 . . . . -176.3(3) ?
    C69 C70 C72 C73 . . . . 176.7(3) ?
    C70 C71 C75 N10 . . . . 178.5(2) ?
    C70 C71 C75 C74 . . . . -1.2(4) ?
    C70 C72 C73 C74 . . . . 0.1(6) ?
    C71 N9 C67 C68 . . . . -0.1(4) ?
    C71 C70 C72 C73 . . . . -2.5(5) ?
    C72 C70 C71 N9 . . . . -178.9(3) ?
    C72 C70 C71 C75 . . . . 2.9(4) ?
    C72 C73 C74 C75 . . . . 1.6(5) ?
    C72 C73 C74 C76 . . . . -177.0(3) ?
    C73 C74 C75 N10 . . . . 179.2(3) ?
    C73 C74 C75 C71 . . . . -1.1(4) ?
    C73 C74 C76 C77 . . . . 179.5(3) ?
    C74 C76 C77 C78 . . . . 0.6(5) ?
    C75 N10 C78 C77 . . . . -0.1(4) ?
    C75 C74 C76 C77 . . . . 0.9(5) ?
    C76 C74 C75 N10 . . . . -2.1(4) ?
    C76 C74 C75 C71 . . . . 177.6(3) ?
    C76 C77 C78 N10 . . . . -1.1(5) ?
    C78 N10 C75 C71 . . . . -178.0(2) ?
    C78 N10 C75 C74 . . . . 1.7(4) ?
_iucr_refine_instructions_details
;
TITL kiev168 in P-1
CELL 0.71073 13.0418 17.8453 21.8391 106.915 104.977 104.125
ZERR 4 0.0004 0.0007 0.0009 0.003 0.003 0.003
LATT 1
SFAC C H N O P Nd
UNIT 156 164 20 48 12 4
L.S. 16 0 0 511
PLAN  20
REM reset to P-1 #2
BOND
bond $h
conf
fmap 2
acta
OMIT 0 60
OMIT 0 -2 3
REM <HKL>D:\Users\vmedvedev\Work\Stat'i\ActaE%201\Kiev168\kiev168.hkl</HKL>
WGHT    0.040200
FVAR       0.06630
ND1   6    0.617917    0.295596    0.447837    11.00000    0.03239    0.02905 =
         0.03956    0.01453    0.01436    0.01171
ND2   6    0.131636    0.293845   -0.049923    11.00000    0.03584    0.03235 =
         0.03512    0.01353    0.01268    0.01356
P1    5    0.496067    0.074337    0.369051    11.00000    0.03842    0.03067 =
         0.04291    0.00874    0.00882    0.00776
P2    5    0.581873    0.381496    0.315957    11.00000    0.03954    0.04614 =
         0.04419    0.02187    0.01539    0.02181
P3    5    0.562623    0.299113    0.600605    11.00000    0.03961    0.04825 =
         0.04108    0.02264    0.01274    0.01642
P4    5    0.075861    0.307029    0.103386    11.00000    0.04783    0.06146 =
         0.03916    0.02349    0.01580    0.02481
P5    5    0.007866    0.071522   -0.130317    11.00000    0.04207    0.03522 =
         0.04418    0.00709    0.00491    0.00850
P6    5    0.077156    0.363746   -0.191377    11.00000    0.04640    0.05676 =
         0.04003    0.02293    0.01445    0.02750
O1    4    0.481122    0.157134    0.389504    11.00000    0.03633    0.03384 =
         0.05724    0.01438    0.00881    0.01085
O2    4    0.714019    0.200394    0.462212    11.00000    0.03854    0.03316 =
         0.07439    0.02390    0.01260    0.01315
O3    4    0.501158    0.044248    0.295133    11.00000    0.07068    0.06088 =
         0.04649    0.01157    0.01899    0.01860
O4    4    0.385560    0.004423    0.359019    11.00000    0.04670    0.04126 =
         0.06420    0.01667    0.01387    0.00396
O5    4    0.564953    0.373672    0.378641    11.00000    0.08043    0.06801 =
         0.05554    0.03601    0.03923    0.05400
O6    4    0.665718    0.253158    0.347476    11.00000    0.09867    0.06194 =
         0.06719    0.03847    0.05701    0.05165
O7    4    0.654833    0.473422    0.329878    11.00000    0.05566    0.04610 =
         0.09251    0.02705    0.03431    0.02411
O8    4    0.462671    0.366768    0.265455    11.00000    0.05213    0.08212 =
         0.05761    0.02683    0.00917    0.03526
O9    4    0.641531    0.298854    0.562294    11.00000    0.03912    0.06171 =
         0.04681    0.02777    0.01462    0.01890
O10   4    0.448344    0.306514    0.468117    11.00000    0.03919    0.04709 =
         0.04959    0.02524    0.01951    0.02038
O11   4    0.579241    0.245214    0.645836    11.00000    0.05150    0.06695 =
         0.05910    0.03949    0.01916    0.02497
O12   4    0.590863    0.386747    0.656838    11.00000    0.06659    0.05677 =
         0.05381    0.01287    0.01091    0.02410
O13   4    0.156688    0.303507    0.066609    11.00000    0.04719    0.07182 =
         0.04535    0.02905    0.01663    0.02492
O14   4   -0.040235    0.302385   -0.032481    11.00000    0.04106    0.05198 =
         0.04719    0.02445    0.01902    0.02054
O15   4    0.095928    0.264476    0.156968    11.00000    0.07913    0.11317 =
         0.06503    0.06031    0.03795    0.05520
O16   4    0.106365    0.399798    0.151402    11.00000    0.06323    0.07114 =
         0.06541    0.00565    0.01493    0.02480
O17   4   -0.004887    0.155077   -0.112380    11.00000    0.04075    0.03978 =
         0.05697    0.00930    0.00227    0.01330
O18   4    0.224306    0.198802   -0.032543    11.00000    0.04355    0.03540 =
         0.06324    0.01967    0.00478    0.01198
O19   4    0.010805    0.036743   -0.204425    11.00000    0.07404    0.06226 =
         0.04894    0.00744    0.01494    0.02123
O20   4   -0.102254    0.003736   -0.137557    11.00000    0.05171    0.05000 =
         0.07035    0.01830    0.01185    0.00226
O21   4    0.075635    0.367502   -0.123013    11.00000    0.06951    0.05520 =
         0.04716    0.02700    0.02680    0.03991
O22   4    0.184330    0.249415   -0.147999    11.00000    0.11357    0.07686 =
         0.06396    0.04434    0.06102    0.06760
O23   4    0.138560    0.454277   -0.186151    11.00000    0.08787    0.06330 =
         0.07949    0.04413    0.04158    0.03574
O24   4   -0.043993    0.344633   -0.242296    11.00000    0.05376    0.09744 =
         0.06112    0.02309    0.00640    0.03677
N1    3    0.601599    0.062244    0.417661    11.00000    0.04717    0.03131 =
         0.05365    0.01082    0.00701    0.01358
N2    3    0.643047    0.326489    0.276917    11.00000    0.05481    0.05539 =
         0.04530    0.02445    0.02486    0.02998
N3    3    0.429358    0.267875    0.557936    11.00000    0.03771    0.06267 =
         0.05076    0.02973    0.01709    0.01721
N4    3    0.696784    0.454748    0.534380    11.00000    0.03668    0.03382 =
         0.04445    0.01560    0.01345    0.01422
N5    3    0.839316    0.377986    0.495871    11.00000    0.03652    0.03066 =
         0.05717    0.01660    0.02109    0.01176
N6    3   -0.057648    0.267220    0.058772    11.00000    0.04427    0.06647 =
         0.04595    0.02661    0.01682    0.01804
N7    3    0.113683    0.060109   -0.081863    11.00000    0.05047    0.03608 =
         0.05890    0.01130    0.00038    0.01387
N8    3    0.132291    0.302801   -0.230040    11.00000    0.06017    0.06991 =
         0.03674    0.02194    0.01812    0.03698
N9    3    0.353136    0.378672    0.000723    11.00000    0.04077    0.03576 =
         0.06105    0.01890    0.02020    0.01248
N10   3    0.205959    0.454734    0.031400    11.00000    0.04298    0.03721 =
         0.04423    0.01156    0.00688    0.01722
C1    1    0.694964    0.126144    0.457060    11.00000    0.03821    0.03227 =
         0.03598    0.01258    0.01606    0.01674
C2    1    0.789306    0.110323    0.500940    11.00000    0.04079    0.04090 =
         0.03699    0.01621    0.01695    0.01890
C3    1    0.797851    0.031644    0.486208    11.00000    0.05808    0.04582 =
         0.06225    0.01889    0.01617    0.02707
AFIX  43
H3    2    0.742905   -0.013352    0.448550    11.00000   -1.20000
AFIX   0
C4    1    0.888284    0.019653    0.527509    11.00000    0.07284    0.07181 =
         0.09298    0.04645    0.03123    0.04850
AFIX  43
H4    2    0.893953   -0.033218    0.516765    11.00000   -1.20000
AFIX   0
C5    1    0.968094    0.084124    0.583158    11.00000    0.06159    0.11131 =
         0.06863    0.05295    0.02431    0.04765
AFIX  43
H5    2    1.028171    0.075428    0.610444    11.00000   -1.20000
AFIX   0
C6    1    0.960297    0.162612    0.599357    11.00000    0.05618    0.09588 =
         0.04545    0.02063    0.00788    0.02894
AFIX  43
H6    2    1.014553    0.206829    0.637895    11.00000   -1.20000
AFIX   0
C7    1    0.871464    0.175537    0.558117    11.00000    0.05046    0.05336 =
         0.04395    0.01374    0.01221    0.02128
AFIX  43
H7    2    0.866960    0.228753    0.568992    11.00000   -1.20000
AFIX   0
C8    1    0.425567    0.055189    0.241049    11.00000    0.11775    0.10681 =
         0.04809    0.02837    0.01183    0.02768
AFIX 137
H8A   2    0.431247    0.025858    0.198293    11.00000   -1.50000
H8B   2    0.445041    0.113530    0.248989    11.00000   -1.50000
H8C   2    0.349499    0.033549    0.239436    11.00000   -1.50000
AFIX   0
C9    1    0.338867    0.014759    0.412032    11.00000    0.07185    0.07071 =
         0.09931    0.03967    0.04515    0.01954
AFIX 137
H9A   2    0.268764   -0.030281    0.396880    11.00000   -1.50000
H9B   2    0.325507    0.066814    0.422723    11.00000   -1.50000
H9C   2    0.390948    0.014691    0.452124    11.00000   -1.50000
AFIX   0
C10   1    0.674701    0.270147    0.296680    11.00000    0.03111    0.03717 =
         0.03562    0.00859    0.01244    0.00802
C11   1    0.730261    0.220807    0.255931    11.00000    0.03143    0.04267 =
         0.03217    0.00741    0.00917    0.00961
C12   1    0.766066    0.243980    0.207630    11.00000    0.04075    0.05282 =
         0.03879    0.01618    0.01380    0.01603
AFIX  43
H12   2    0.753029    0.289083    0.198164    11.00000   -1.20000
AFIX   0
C13   1    0.821853    0.199257    0.173213    11.00000    0.05086    0.08190 =
         0.04151    0.01903    0.02475    0.02279
AFIX  43
H13   2    0.847179    0.215149    0.141264    11.00000   -1.20000
AFIX   0
C14   1    0.839428    0.131801    0.186441    11.00000    0.05293    0.07172 =
         0.04524    0.00878    0.01905    0.03090
AFIX  43
H14   2    0.877033    0.102294    0.163667    11.00000   -1.20000
AFIX   0
C15   1    0.801819    0.108192    0.232845    11.00000    0.06673    0.05718 =
         0.06083    0.01728    0.02541    0.03637
AFIX  43
H15   2    0.812027    0.061517    0.240611    11.00000   -1.20000
AFIX   0
C16   1    0.748298    0.152966    0.268819    11.00000    0.05733    0.05190 =
         0.05071    0.02003    0.02508    0.02775
AFIX  43
H16   2    0.724792    0.137271    0.301384    11.00000   -1.20000
AFIX   0
C17   1    0.625635    0.543249    0.365906    11.00000    0.09892    0.05468 =
         0.16172    0.03275    0.06176    0.04317
AFIX 137
H17A  2    0.549732    0.536901    0.340834    11.00000   -1.50000
H17B  2    0.676929    0.594616    0.369757    11.00000   -1.50000
H17C  2    0.631052    0.544132    0.410810    11.00000   -1.50000
AFIX   0
C18   1    0.447724    0.380244    0.204259    11.00000    0.13576    0.15300 =
         0.06910    0.02393    0.00127    0.08379
AFIX 137
H18A  2    0.369526    0.353849    0.175216    11.00000   -1.50000
H18B  2    0.493141    0.357023    0.181505    11.00000   -1.50000
H18C  2    0.470248    0.439109    0.214062    11.00000   -1.50000
AFIX   0
C19   1    0.390748    0.272650    0.497755    11.00000    0.03672    0.03440 =
         0.04238    0.01463    0.01466    0.01543
C20   1    0.265590    0.233387    0.460813    11.00000    0.03818    0.03449 =
         0.05350    0.02047    0.01463    0.01622
C21   1    0.192043    0.215778    0.494708    11.00000    0.04379    0.05569 =
         0.06373    0.03029    0.02195    0.02059
AFIX  43
H21   2    0.220945    0.229048    0.541659    11.00000   -1.20000
AFIX   0
C22   1    0.076809    0.178952    0.460135    11.00000    0.04055    0.06959 =
         0.08836    0.04056    0.02454    0.01905
AFIX  43
H22   2    0.028719    0.167664    0.483720    11.00000   -1.20000
AFIX   0
C23   1    0.033891    0.159269    0.391676    11.00000    0.03993    0.07471 =
         0.10612    0.04259    0.00727    0.00651
AFIX  43
H23   2   -0.043810    0.134631    0.368389    11.00000   -1.20000
AFIX   0
C24   1    0.104518    0.175509    0.356501    11.00000    0.06228    0.10095 =
         0.06407    0.02735   -0.00743    0.00429
AFIX  43
H24   2    0.074615    0.161261    0.309454    11.00000   -1.20000
AFIX   0
C25   1    0.220631    0.213214    0.391151    11.00000    0.04891    0.07476 =
         0.05876    0.02828    0.01125    0.00782
AFIX  43
H25   2    0.268150    0.224880    0.367326    11.00000   -1.20000
AFIX   0
C26   1    0.570461    0.160152    0.612548    11.00000    0.08766    0.06478 =
         0.12066    0.05434    0.04391    0.03494
AFIX 137
H26A  2    0.494564    0.128402    0.581044    11.00000   -1.50000
H26B  2    0.589018    0.136389    0.646303    11.00000   -1.50000
H26C  2    0.621952    0.158988    0.588118    11.00000   -1.50000
AFIX   0
C27   1    0.702743    0.432781    0.705254    11.00000    0.09446    0.08102 =
         0.05526    0.01851   -0.00235    0.01583
AFIX 137
H27A  2    0.755234    0.436392    0.681558    11.00000   -1.50000
H27B  2    0.721327    0.405004    0.735943    11.00000   -1.50000
H27C  2    0.706976    0.487933    0.730853    11.00000   -1.50000
AFIX   0
C28   1    0.910294    0.341921    0.477206    11.00000    0.04556    0.03759 =
         0.07942    0.02110    0.03111    0.01780
AFIX  43
H28   2    0.879905    0.290419    0.440970    11.00000   -1.20000
AFIX   0
C29   1    1.026775    0.376635    0.508611    11.00000    0.04224    0.05231 =
         0.10036    0.03527    0.03231    0.02460
AFIX  43
H29   2    1.072820    0.349267    0.493165    11.00000   -1.20000
AFIX   0
C30   1    1.072730    0.451028    0.562158    11.00000    0.03292    0.05980 =
         0.10115    0.04266    0.01975    0.01489
AFIX  43
H30   2    1.150821    0.474770    0.583981    11.00000   -1.20000
AFIX   0
C31   1    1.002680    0.492415    0.584811    11.00000    0.03320    0.04391 =
         0.06521    0.02635    0.01006    0.00739
C32   1    0.884844    0.453154    0.549092    11.00000    0.03437    0.03257 =
         0.05118    0.02140    0.01340    0.00948
C33   1    1.044118    0.571856    0.640317    11.00000    0.03886    0.05082 =
         0.07197    0.01740    0.00125    0.00284
AFIX  43
H33   2    1.121559    0.597500    0.664226    11.00000   -1.20000
AFIX   0
C34   1    0.974693    0.609494    0.658287    11.00000    0.05369    0.04411 =
         0.05951    0.00638    0.00324    0.00294
AFIX  43
H34   2    1.004411    0.661242    0.694201    11.00000   -1.20000
AFIX   0
C35   1    0.854698    0.572114    0.623522    11.00000    0.04919    0.03546 =
         0.05122    0.01002    0.01042    0.01146
C36   1    0.809657    0.493928    0.569179    11.00000    0.03708    0.03205 =
         0.04345    0.01533    0.01114    0.01154
C37   1    0.777518    0.609185    0.641105    11.00000    0.07152    0.03892 =
         0.05913    0.00454    0.01910    0.01922
AFIX  43
H37   2    0.803660    0.660393    0.677324    11.00000   -1.20000
AFIX   0
C38   1    0.665049    0.570463    0.605384    11.00000    0.06567    0.04860 =
         0.07217    0.01901    0.03103    0.03165
AFIX  43
H38   2    0.613580    0.595320    0.615824    11.00000   -1.20000
AFIX   0
C39   1    0.628202    0.492741    0.552766    11.00000    0.04472    0.04252 =
         0.05878    0.01766    0.01772    0.02078
AFIX  43
H39   2    0.550809    0.466015    0.529189    11.00000   -1.20000
AFIX   0
C40   1   -0.097612    0.269762   -0.002105    11.00000    0.04113    0.03754 =
         0.04414    0.01386    0.01719    0.01596
C41   1   -0.222743    0.230773   -0.038189    11.00000    0.04385    0.04008 =
         0.05564    0.02163    0.01459    0.01650
C42   1   -0.295374    0.222004   -0.002396    11.00000    0.04806    0.06860 =
         0.07591    0.03564    0.02388    0.02307
AFIX  43
H42   2   -0.266110    0.240870    0.045114    11.00000   -1.20000
AFIX   0
C43   1   -0.411085    0.185457   -0.036560    11.00000    0.04950    0.08068 =
         0.11856    0.05299    0.03242    0.02864
AFIX  43
H43   2   -0.459181    0.179887   -0.012019    11.00000   -1.20000
AFIX   0
C44   1   -0.454215    0.157859   -0.105572    11.00000    0.04885    0.07718 =
         0.13215    0.04908    0.00752    0.01048
AFIX  43
H44   2   -0.532110    0.133949   -0.128269    11.00000   -1.20000
AFIX   0
C45   1   -0.383758    0.164807   -0.142742    11.00000    0.06929    0.09146 =
         0.08064    0.02325   -0.00999    0.00184
AFIX  43
H45   2   -0.413763    0.144718   -0.190293    11.00000   -1.20000
AFIX   0
C46   1   -0.267409    0.202168   -0.108343    11.00000    0.05547    0.07667 =
         0.06070    0.02339    0.00994    0.00907
AFIX  43
H46   2   -0.219581    0.207799   -0.133038    11.00000   -1.20000
AFIX   0
C47   1    0.101034    0.183738    0.136462    11.00000    0.16833    0.13559 =
         0.17327    0.11891    0.10495    0.10444
AFIX 137
H47A  2    0.031296    0.145785    0.100614    11.00000   -1.50000
H47B  2    0.112819    0.166626    0.174762    11.00000   -1.50000
H47C  2    0.162481    0.183549    0.119976    11.00000   -1.50000
AFIX   0
C48   1    0.026159    0.429703    0.174746    11.00000    0.09749    0.09608 =
         0.10392   -0.00519    0.04504    0.03614
AFIX 137
H48A  2   -0.039135    0.418237    0.136129    11.00000   -1.50000
H48B  2    0.059537    0.488808    0.200356    11.00000   -1.50000
H48C  2    0.004016    0.402220    0.203486    11.00000   -1.50000
AFIX   0
C49   1    0.205556    0.123785   -0.039895    11.00000    0.04258    0.03590 =
         0.03472    0.01334    0.01521    0.01731
C50   1    0.298152    0.106668    0.003924    11.00000    0.04452    0.04033 =
         0.03995    0.01760    0.01667    0.01998
C51   1    0.305866    0.027977   -0.009898    11.00000    0.07284    0.05304 =
         0.07110    0.02013    0.01383    0.03405
AFIX  43
H51   2    0.251284   -0.017163   -0.047606    11.00000   -1.20000
AFIX   0
C52   1    0.395382    0.016279    0.032642    11.00000    0.08836    0.07765 =
         0.09938    0.04573    0.02750    0.05785
AFIX  43
H52   2    0.400832   -0.036631    0.022559    11.00000   -1.20000
AFIX   0
C53   1    0.473946    0.080440    0.088047    11.00000    0.06905    0.10872 =
         0.07520    0.05405    0.01781    0.05001
AFIX  43
H53   2    0.533821    0.071936    0.115699    11.00000   -1.20000
AFIX   0
C54   1    0.465867    0.157952    0.103705    11.00000    0.06022    0.09147 =
         0.06049    0.02339    0.00007    0.02750
AFIX  43
H54   2    0.519027    0.202041    0.142765    11.00000   -1.20000
AFIX   0
C55   1    0.378669    0.171062    0.061542    11.00000    0.05498    0.05676 =
         0.04976    0.01513    0.00577    0.02315
AFIX  43
H55   2    0.374336    0.224323    0.072296    11.00000   -1.20000
AFIX   0
C56   1   -0.065535    0.044002   -0.260096    11.00000    0.13027    0.10867 =
         0.04677    0.02337    0.00658    0.04012
AFIX 137
H56A  2   -0.061428    0.011178   -0.302284    11.00000   -1.50000
H56B  2   -0.045678    0.101424   -0.255257    11.00000   -1.50000
H56C  2   -0.141124    0.024311   -0.260397    11.00000   -1.50000
AFIX   0
C57   1   -0.144195    0.016122   -0.082068    11.00000    0.09051    0.09337 =
         0.11199    0.05323    0.05116    0.02828
AFIX 137
H57A  2   -0.214628   -0.027920   -0.095518    11.00000   -1.50000
H57B  2   -0.155742    0.068830   -0.070697    11.00000   -1.50000
H57C  2   -0.090251    0.015737   -0.042895    11.00000   -1.50000
AFIX   0
C58   1    0.179292    0.256855   -0.203921    11.00000    0.03752    0.04639 =
         0.03477    0.01061    0.01563    0.01141
C59   1    0.234898    0.207199   -0.244189    11.00000    0.03542    0.04176 =
         0.03538    0.00747    0.01218    0.01014
C60   1    0.265655    0.227628   -0.294880    11.00000    0.04593    0.06389 =
         0.03907    0.01659    0.01633    0.01926
AFIX  43
H60   2    0.247617    0.269993   -0.306831    11.00000   -1.20000
AFIX   0
C61   1    0.323886    0.184241   -0.327914    11.00000    0.05632    0.08893 =
         0.04207    0.02101    0.02412    0.02711
AFIX  43
H61   2    0.347159    0.199038   -0.360887    11.00000   -1.20000
AFIX   0
C62   1    0.346864    0.120274   -0.312130    11.00000    0.06289    0.08670 =
         0.04964    0.01247    0.02581    0.04023
AFIX  43
H62   2    0.385676    0.091632   -0.334499    11.00000   -1.20000
AFIX   0
C63   1    0.313484    0.097764   -0.263783    11.00000    0.07732    0.06231 =
         0.06859    0.02191    0.03345    0.03970
AFIX  43
H63   2    0.327184    0.052860   -0.254263    11.00000   -1.20000
AFIX   0
C64   1    0.258688    0.142735   -0.228844    11.00000    0.06553    0.05977 =
         0.05650    0.02385    0.03320    0.02927
AFIX  43
H64   2    0.238077    0.128849   -0.194789    11.00000   -1.20000
AFIX   0
C65   1    0.155485    0.468554   -0.244629    11.00000    0.18973    0.12729 =
         0.13706    0.10128    0.11007    0.08947
AFIX 137
H65A  2    0.083632    0.449850   -0.280634    11.00000   -1.50000
H65B  2    0.201449    0.438273   -0.260069    11.00000   -1.50000
H65C  2    0.192714    0.527105   -0.232371    11.00000   -1.50000
AFIX   0
C66   1   -0.129914    0.265338   -0.258741    11.00000    0.05626    0.13559 =
         0.10358   -0.00437    0.00734    0.02854
AFIX 137
H66A  2   -0.182181    0.246845   -0.304599    11.00000   -1.50000
H66B  2   -0.169745    0.272064   -0.227328    11.00000   -1.50000
H66C  2   -0.094609    0.224692   -0.255165    11.00000   -1.50000
AFIX   0
C67   1    0.425549    0.343549   -0.016292    11.00000    0.04740    0.04434 =
         0.08252    0.02278    0.02803    0.01719
AFIX  43
H67   2    0.396885    0.291344   -0.051579    11.00000   -1.20000
AFIX   0
C68   1    0.542552    0.380979    0.016082    11.00000    0.05179    0.06114 =
         0.10939    0.03955    0.03835    0.02605
AFIX  43
H68   2    0.590447    0.354680    0.001895    11.00000   -1.20000
AFIX   0
C69   1    0.585101    0.455743    0.068173    11.00000    0.03661    0.06668 =
         0.10821    0.03924    0.01849    0.01058
AFIX  43
H69   2    0.662921    0.481061    0.090682    11.00000   -1.20000
AFIX   0
C70   1    0.512632    0.495420    0.088517    11.00000    0.04369    0.04909 =
         0.06947    0.02388    0.01265    0.00640
C71   1    0.395614    0.454651    0.052253    11.00000    0.03985    0.03621 =
         0.05410    0.01949    0.01161    0.00816
C72   1    0.550849    0.575722    0.143617    11.00000    0.04735    0.05765 =
         0.08706    0.01114   -0.00030   -0.00515
AFIX  43
H72   2    0.627724    0.602167    0.169018    11.00000   -1.20000
AFIX   0
C73   1    0.478333    0.612929    0.158964    11.00000    0.06308    0.04743 =
         0.07864   -0.00026    0.00622   -0.00018
AFIX  43
H73   2    0.505610    0.664688    0.194671    11.00000   -1.20000
AFIX   0
C74   1    0.359856    0.574418    0.121395    11.00000    0.05779    0.03930 =
         0.05228    0.00903    0.00856    0.01031
C75   1    0.318004    0.495195    0.068532    11.00000    0.04504    0.03214 =
         0.04254    0.01475    0.01027    0.00937
C76   1    0.281043    0.612528    0.133429    11.00000    0.08114    0.04029 =
         0.06391    0.00173    0.01294    0.02108
AFIX  43
H76   2    0.305390    0.665259    0.167519    11.00000   -1.20000
AFIX   0
C77   1    0.170024    0.572992    0.095744    11.00000    0.07773    0.05130 =
         0.06645    0.00672    0.01607    0.03631
AFIX  43
H77   2    0.117379    0.598154    0.103160    11.00000   -1.20000
AFIX   0
C78   1    0.135683    0.493424    0.045310    11.00000    0.05576    0.04813 =
         0.06172    0.00923    0.00670    0.02750
AFIX  43
H78   2    0.058843    0.466198    0.020111    11.00000   -1.20000
HKLF 4
REM  kiev168 in P-1 #2
REM R1 =  0.0355 for  17831 Fo > 4sig(Fo)  and  0.0659 for all  25698 data
REM   1093 parameters refined using      0 restraints
END
WGHT      0.0403      0.0000
REM Highest difference peak  0.858,  deepest hole -0.958,  1-sigma level  0.073
Q1    1   0.0853  0.2828 -0.0882  11.00000  0.05    0.86
Q2    1   0.1687  0.2956 -0.0086  11.00000  0.05    0.79
Q3    1   0.6141  0.3363  0.4573  11.00000  0.05    0.79
Q4    1   0.5801  0.2854  0.4055  11.00000  0.05    0.72
Q5    1   0.6580  0.3106  0.4979  11.00000  0.05    0.70
Q6    1   0.1749  0.3125 -0.0585  11.00000  0.05    0.69
Q7    1   0.6370  0.1181  0.1553  11.00000  0.05    0.66
Q8    1   0.6646  0.2904  0.4603  11.00000  0.05    0.63
Q9    1   1.1078  0.1124  0.6500  11.00000  0.05    0.59
Q10   1   0.3777  0.2872  0.2348  11.00000  0.05    0.51
Q11   1   0.1496  0.3473 -0.0387  11.00000  0.05    0.51
Q12   1   0.5438  0.0711  0.4007  11.00000  0.05    0.50
Q13   1   0.1036  0.3229 -0.0421  11.00000  0.05    0.49
Q14   1  -0.0263  0.1076 -0.1319  11.00000  0.05    0.48
Q15   1   0.6041  0.2869  0.4772  11.00000  0.05    0.47
Q16   1   0.4774  0.1133  0.3709  11.00000  0.05    0.44
Q17   1   0.7046  0.3470  0.4761  11.00000  0.05    0.44
Q18   1   0.2018  0.2864 -0.1407  11.00000  0.05    0.43
Q19   1   0.1375  0.2523 -0.0417  11.00000  0.05    0.40
Q20   1   0.0132  0.3292 -0.2053  11.00000  0.05    0.40
;
data_global
_journal_date_recd_electronic     2013-01-30
_journal_date_accepted     2013-02-04
_journal_name_full     'Acta Crystallographica, Section E'
_journal_year     2013
_journal_volume     69
_journal_issue      3
_journal_page_first     m143
_journal_page_last     m143
_journal_paper_category     QM
_journal_paper_doi     10.1107/S1600536813003462
_journal_coeditor_code     NG5315
_publ_contact_author_name     'Nataliia S. Kariaka'
_publ_contact_author_address
;
Kyiv National Taras Shevchenko University, Department of Chemistry,
Volodymyrska str. 64, 01601 Kyiv, Ukraine
;
_publ_contact_author_email     'natka04@i.ua'
_publ_contact_author_fax     ?
_publ_contact_author_phone     ?
_publ_section_title
;\
Tris[dimethyl
(benzoylamido)phosphato-\k^2^<i>O</i>,<i>O</i>'](1,10-phenanthroline-\
\k^2^<i>N</i>,<i>N</i>')neodymium(III)
;
loop_
    _publ_author_name
    _publ_author_footnote
    _publ_author_address
    'Kariaka, Nataliia S.' .
;
Kyiv National Taras Shevchenko University, Department of Chemistry,
Volodymyrska str. 64, 01601 Kyiv, Ukraine
;
    'Trush, Victor A.' .
;
Kyiv National Taras Shevchenko University, Department of Chemistry,
Volodymyrska str. 64, 01601 Kyiv, Ukraine
;
    'Medviediev, Volodymyr V.' .
;
STC "Institute for Single Crystals", National Academy of Science of Ukraine,
Lenina ave. 60, 61001 Khar'kov, Ukraine
;
    'Sliva, Tetyana Yu.' .
;
Kyiv National Taras Shevchenko University, Department of Chemistry,
Volodymyrska str. 64, 01601 Kyiv, Ukraine
;
    'Amirkhanov, Vladimir M.' .
;
Kyiv National Taras Shevchenko University, Department of Chemistry,
Volodymyrska str. 64, 01601 Kyiv, Ukraine
;
