# Supplementary material for: Tris[dimethyl (benzoyl­amido)­phosphato-κ2 O,O′](1,10-phenanthroline-κ2 N,N′)neodymium(III)
Source: Acta Crystallogr Sect E Struct Rep Online. 2013 Feb 9;69(Pt 3):m143. doi: 10.1107/S1600536813003462 (PMC3588435; doi:10.1107/S1600536813003462)
Supplement: Supplementary file 2 [file e-69-0m143-Isup2.hkl]

# 
# h,k,l, Fc-squared, Fo-squared, sigma(Fo-squared) and status flag 
# 
data_I
_shelx_title ' kiev168 in P-1' 
_shelx_refln_list_code          4 
_shelx_F_calc_maximum      466.13 
_exptl_crystal_F_000      2044.00 
_reflns_d_resolution_high  0.7107 
 
loop_ 
 _symmetry_equiv_pos_as_xyz 
 'x, y, z' 
 '-x, -y, -z' 
 
_cell_length_a    13.0418 
_cell_length_b    17.8453 
_cell_length_c    21.8391 
_cell_angle_alpha 106.915 
_cell_angle_beta  104.977 
_cell_angle_gamma 104.125 
 
_shelx_F_squared_multiplier     1.000 
 
loop_ 
 _refln_index_h 
 _refln_index_k 
 _refln_index_l 
 _refln_F_squared_calc 
 _refln_F_squared_meas 
 _refln_F_squared_sigma 
 _refln_observed_status 
   2   0   0    19140.88    18833.53    293.49 o 
   3   0   0      357.18      379.83     50.05 o 
   4   0   0    50729.63    55165.71   1788.25 o 
   5   0   0     1319.38     1431.06     40.81 o 
   6   0   0      584.74      576.69     32.18 o 
   7   0   0     1219.34     1108.22     38.43 o 
   8   0   0     9407.25     9328.69    172.30 o 
   9   0   0      179.70      225.25     24.89 o 
  10   0   0      588.68      522.64     34.75 o 
  11   0   0      488.65      490.97     28.19 o 
  12   0   0     1614.17     1640.06     79.52 o 
  13   0   0      365.80      379.95     68.25 o 
  14   0   0      215.80      220.69     63.70 o 
  15   0   0      165.24      202.49     65.98 o 
  16   0   0      732.35      784.92    104.66 o 
 -16   1   0       32.05       47.78     56.88 o 
 -15   1   0      254.56      439.10     77.35 o 
 -14   1   0     1224.62     1317.18     82.84 o 
 -13   1   0      273.72      295.12     41.83 o 
 -12   1   0       35.53       33.72     36.02 o 
 -11   1   0      295.86      306.54     31.47 o 
 -10   1   0     7744.22     7775.20    113.13 o 
  -9   1   0     1133.02     1145.59     45.01 o 
  -8   1   0     1193.78     1199.03     54.71 o 
  -7   1   0       52.13       60.04     18.44 o 
  -6   1   0     9606.48     9679.67    113.37 o 
  -5   1   0     1139.68     1178.96     37.58 o 
  -4   1   0    29510.61    30122.65    211.59 o 
  -3   1   0       13.71       75.08     18.20 o 
  -2   1   0   101311.72    85367.24    250.26 o 
   2   1   0   124912.08   133200.08   1272.93 o 
   3   1   0       79.39       85.85     13.60 o 
   4   1   0    20187.52    21843.65    420.90 o 
   5   1   0       28.80        0.00     13.71 o 
   6   1   0    24586.48    23395.52    273.02 o 
   7   1   0     1182.28     1268.77     41.33 o 
   8   1   0     5368.84     5690.61     87.14 o 
   9   1   0      481.52      450.02     32.20 o 
  10   1   0      284.03      251.16     29.20 o 
  11   1   0      461.90      403.28     29.77 o 
  12   1   0      496.32      463.96     56.88 o 
  13   1   0       12.30        0.00     54.60 o 
  14   1   0      685.80      712.11     91.00 o 
  15   1   0      532.29      561.96     91.00 o 
  16   1   0      127.11       88.73     50.05 o 
 -17   2   0       70.40        6.83     47.78 o 
 -16   2   0     1038.45      941.90    109.21 o 
 -15   2   0      350.11      413.80     54.63 o 
 -14   2   0      191.94      129.17     35.28 o 
 -13   2   0        0.63        0.00     32.05 o 
 -12   2   0     2978.74     2993.39     81.16 o 
 -11   2   0      943.55      908.01     45.38 o 
 -10   2   0      264.87      180.24     26.27 o 
  -9   2   0      311.35      331.81     30.11 o 
  -8   2   0     1784.34     1817.34     49.66 o 
  -7   2   0      875.63      857.59     41.73 o 
  -6   2   0    29961.35    30033.92    266.19 o 
  -5   2   0       85.09       81.90     25.03 o 
  -4   2   0    15680.79    15343.44    152.43 o 
  -3   2   0     1399.14     1494.76     45.50 o 
  -2   2   0    24004.91    25367.64    154.71 o 
   1   2   0       98.06      117.94      8.74 o 
   2   2   0    90542.41    96313.05    243.25 o 
   3   2   0     2708.42     2726.73     48.57 o 
   4   2   0    13403.95    13134.17    257.09 o 
   5   2   0     1227.59     1360.04     35.61 o 
   6   2   0      507.99      750.93     29.70 o 
   7   2   0      478.73      356.01     29.88 o 
   8   2   0     2457.31     2359.30    116.03 o 
   9   2   0      537.85      572.40     43.69 o 
  10   2   0     3235.88     2818.10     90.65 o 
  11   2   0      121.21       55.58     21.57 o 
  12   2   0     1560.08     1640.07     74.89 o 
  13   2   0      999.24      985.13    104.66 o 
  14   2   0      124.93      172.91     63.70 o 
  15   2   0        0.89        0.00     52.33 o 
  16   2   0       26.55       25.03     52.33 o 
 -17   3   0      465.22      596.08     93.28 o 
 -16   3   0      615.87      545.86     75.08 o 
 -15   3   0        3.67       20.48     61.43 o 
 -14   3   0     1486.73     1600.24     85.22 o 
 -13   3   0      862.52      831.68     59.52 o 
 -12   3   0      838.26      800.60     44.93 o 
 -11   3   0      227.32      210.72     29.32 o 
 -10   3   0     3931.90     3926.65     81.25 o 
  -9   3   0      100.04       85.93     21.84 o 
  -8   3   0      556.26      602.56     37.78 o 
  -7   3   0      270.43      295.77     38.68 o 
  -6   3   0      369.53      302.59     36.40 o 
  -5   3   0      914.93     1023.81     50.05 o 
  -4   3   0    18253.92    18510.42    179.73 o 
  -3   3   0     1026.29     1028.36     40.95 o 
  -2   3   0      330.09      529.42     18.61 o 
  -1   3   0      138.37      125.74      7.36 o 
   0   3   0    21749.94    24381.18    440.24 o 
   1   3   0       85.79      108.13     14.79 o 
   2   3   0    99734.39   101577.05    291.22 o 
   3   3   0     2930.38     3013.37     54.06 o 
   4   3   0    70655.74    75222.04    295.31 o 
   5   3   0      206.06      153.68     29.58 o 
   6   3   0    14435.50    15233.42    158.33 o 
   7   3   0      164.68      144.70     24.59 o 
   8   3   0     4397.57     4486.85    100.40 o 
   9   3   0      413.26      404.87     39.83 o 
  10   3   0      782.91      855.12     52.80 o 
  11   3   0      756.32      691.66     40.95 o 
  12   3   0      731.00      741.10     76.22 o 
  13   3   0       12.64       15.93     54.60 o 
  14   3   0      457.75      561.96     88.73 o 
  15   3   0       94.01        0.00     47.78 o 
 -17   4   0       78.66      123.93     40.44 o 
 -16   4   0      285.36      317.57     51.48 o 
 -15   4   0     1205.14     1251.82     79.52 o 
 -14   4   0     2017.13     2028.95    169.50 o 
 -13   4   0       54.86       37.77     25.08 o 
 -12   4   0     1128.31     1111.26     50.48 o 
 -11   4   0     1507.79     1482.05     55.41 o 
 -10   4   0     5417.51     5388.99    117.79 o 
  -9   4   0        5.72        0.00     26.79 o 
  -8   4   0    13492.06    13820.03    255.95 o 
  -7   4   0     1671.73     1615.34     75.08 o 
  -6   4   0    41484.15    44003.19    334.44 o 
  -5   4   0      113.46      131.96     25.03 o 
  -4   4   0    23802.61    26079.52    151.51 o 
  -3   4   0     1441.00     1389.41     40.06 o 
  -2   4   0     1715.22     2155.49     34.90 o 
  -1   4   0     1454.12     1490.71     32.18 o 
   0   4   0    10042.40    12134.37     80.89 o 
   1   4   0      680.25      624.39     25.03 o 
   2   4   0    62928.42    65669.79    243.44 o 
   3   4   0       60.41       63.13     17.06 o 
   4   4   0    15354.71    16180.91    144.10 o 
   5   4   0      554.64      640.54     44.36 o 
   6   4   0    24040.69    25626.46    211.78 o 
   7   4   0      224.57      219.39     30.71 o 
   8   4   0      795.29      761.29     48.11 o 
   9   4   0      231.09      215.71     31.70 o 
  10   4   0     1915.45     2017.17     64.13 o 
  11   4   0       54.69        0.06     32.25 o 
  12   4   0      600.81      513.34     49.17 o 
  13   4   0      191.14      106.93     59.15 o 
  14   4   0      520.03      657.51     97.83 o 
  15   4   0       63.78       81.90     61.43 o 
 -17   5   0      605.21      598.07     61.17 o 
 -16   5   0     1683.67     1735.64     94.75 o 
 -15   5   0      238.28      288.16     44.16 o 
 -14   5   0      250.97      199.64     45.50 o 
 -13   5   0      751.16      753.45     45.72 o 
 -12   5   0     5116.43     5065.35    102.15 o 
 -11   5   0      692.73      614.91     44.36 o 
 -10   5   0      939.86      854.78     49.79 o 
  -9   5   0     1541.64     1535.00     60.18 o 
  -8   5   0     2897.34     3000.89    106.93 o 
  -7   5   0       61.19       34.13     29.58 o 
  -6   5   0    10158.28    10028.75    172.91 o 
  -5   5   0     1692.55     1731.74     46.57 o 
  -4   5   0     8756.56     9111.70     93.28 o 
  -3   5   0      253.32      223.93     15.50 o 
  -2   5   0     1510.51     1648.81     30.46 o 
  -1   5   0      208.50      280.92     13.66 o 
   0   5   0    12881.13    13743.55     97.83 o 
   1   5   0       21.78       28.64     15.93 o 
   2   5   0     5171.52     5517.44     75.56 o 
   3   5   0       82.37       76.42     16.09 o 
   4   5   0    40863.91    42057.18    242.95 o 
   5   5   0        3.02        7.02     18.03 o 
   6   5   0      781.72     1004.10     48.11 o 
   7   5   0      135.09      114.06     34.13 o 
   8   5   0    10081.27    10283.26    156.70 o 
   9   5   0       35.35       30.30     76.22 o 
  10   5   0      320.90      289.06     36.49 o 
  11   5   0      239.71      199.18     44.36 o 
  12   5   0     1084.35     1086.35     71.54 o 
  13   5   0      281.82      225.24     63.70 o 
  14   5   0        6.37        0.00     59.15 o 
 -17   6   0      213.77      215.21     43.69 o 
 -16   6   0       13.19        0.00     31.10 o 
 -15   6   0      455.57      418.99     51.18 o 
 -14   6   0     2928.45     2723.37     85.12 o 
 -13   6   0     1718.10     1729.97     65.07 o 
 -12   6   0       19.97        0.00     24.40 o 
 -11   6   0     2129.96     2053.23     76.30 o 
 -10   6   0     8564.71     8288.19    211.59 o 
  -9   6   0      315.27      335.28     37.54 o 
  -8   6   0     1510.64     1365.07     79.63 o 
  -7   6   0      472.46      441.37     47.78 o 
  -6   6   0    25463.94    27062.18    266.19 o 
  -5   6   0      907.25      894.14     42.09 o 
  -4   6   0       62.07      196.73     29.58 o 
  -3   6   0      603.11      584.67     23.49 o 
  -2   6   0    18637.72    17765.47    124.57 o 
  -1   6   0        1.21        0.00      7.25 o 
   0   6   0     1043.99     1192.33     27.45 o 
   1   6   0      134.83      161.23     16.83 o 
   2   6   0    40750.84    41104.02    517.59 o 
   3   6   0       63.24       69.95     16.38 o 
   4   6   0    10114.10    10668.34    128.90 o 
   5   6   0      724.17      716.27     40.44 o 
   6   6   0    20576.46    20452.31    202.42 o 
   7   6   0       12.34        0.00     23.89 o 
   8   6   0      811.37      760.88     47.95 o 
   9   6   0       25.83       13.29     22.47 o 
  10   6   0     1097.29     1052.89     65.02 o 
  11   6   0      102.68      103.81     33.89 o 
  12   6   0      250.03      214.20     39.36 o 
  13   6   0        9.80        1.14     33.33 o 
  14   6   0     1122.14     1069.31    122.86 o 
 -17   7   0      156.43      169.60     42.61 o 
 -16   7   0     1034.71      958.58     77.35 o 
 -15   7   0      944.82      987.72     70.29 o 
 -14   7   0      948.40      877.90     50.67 o 
 -13   7   0      414.03      342.21     33.36 o 
 -12   7   0    11641.99    11190.13    149.24 o 
 -11   7   0     2418.16     2519.61     81.86 o 
 -10   7   0      186.06      207.07     29.44 o 
  -9   7   0      457.91      443.40     34.90 o 
  -8   7   0     9356.04     9545.81    171.77 o 
  -7   7   0     2297.29     2421.38     72.80 o 
  -6   7   0     4919.32     5062.27     86.16 o 
  -5   7   0      509.77      577.73     47.78 o 
  -4   7   0    82668.84    88522.66    277.15 o 
  -3   7   0      233.04      254.94     19.68 o 
  -2   7   0     5919.27     6510.15     50.88 o 
  -1   7   0      478.28      443.59     15.25 o 
   0   7   0    22687.55    23268.78    125.48 o 
   1   7   0       51.50       69.23     16.83 o 
   2   7   0     4246.04     4343.90     76.40 o 
   3   7   0      173.21      184.66     26.16 o 
   4   7   0    24857.46    24713.37    206.61 o 
   5   7   0      158.16      204.44     44.36 o 
   6   7   0      810.45      720.36     44.27 o 
   7   7   0      351.79      297.23     32.76 o 
   8   7   0     2822.06     2757.14     89.02 o 
   9   7   0       47.64       84.77     23.22 o 
  10   7   0     1718.03     1709.42     83.61 o 
  11   7   0        0.76        0.00     37.71 o 
  12   7   0     1120.10     1124.16     77.02 o 
  13   7   0      246.42      231.53     48.57 o 
  14   7   0        1.60        0.00     56.88 o 
 -17   8   0      401.79      386.77     79.63 o 
 -16   8   0      870.51      839.48     66.67 o 
 -15   8   0       70.77       69.63     44.36 o 
 -14   8   0     1513.04     1469.97     63.89 o 
 -13   8   0     1201.46     1194.85     71.95 o 
 -12   8   0     2691.78     2578.48     86.47 o 
 -11   8   0      231.42      201.62     23.43 o 
 -10   8   0     4222.16     4004.52     76.94 o 
  -9   8   0     3293.68     3289.65     65.63 o 
  -8   8   0    10635.19    10371.81    105.52 o 
  -7   8   0       16.08        0.00     19.89 o 
  -6   8   0    17709.05    17855.35    392.46 o 
  -5   8   0     1186.18     1251.93     35.42 o 
  -4   8   0    11916.44    12628.87    116.55 o 
  -3   8   0      347.34      330.10     20.02 o 
  -2   8   0     3813.46     3461.90     38.18 o 
  -1   8   0      575.00      589.58     19.39 o 
   0   8   0     7369.77     7159.35     74.24 o 
   1   8   0       43.03       67.57     16.83 o 
   2   8   0    19796.41    19225.66    243.44 o 
   3   8   0      352.52      332.86     28.12 o 
   4   8   0     1495.21     1575.69     58.57 o 
   5   8   0      418.41      385.17     34.42 o 
   6   8   0     3994.73     4007.50     98.15 o 
   7   8   0      511.88      467.31     89.87 o 
   8   8   0     2987.17     2807.23     81.98 o 
   9   8   0        6.51        0.00     35.96 o 
  10   8   0     1078.62     1114.68     73.95 o 
  11   8   0      188.39      130.82     35.39 o 
  12   8   0      381.13      284.39     47.54 o 
  13   8   0        0.68        0.00     34.34 o 
 -17   9   0       17.83        0.00     50.05 o 
 -16   9   0      333.14      288.94     75.08 o 
 -15   9   0      988.93     1083.49     58.30 o 
 -14   9   0     1066.07      994.22     44.43 o 
 -13   9   0        1.34        0.00     23.34 o 
 -12   9   0      747.23      756.16     39.32 o 
 -11   9   0     2002.38     2035.93     59.39 o 
 -10   9   0    11076.22    10943.73    123.93 o 
  -9   9   0      398.79      359.99     31.85 o 
  -8   9   0     3136.18     3210.61     58.70 o 
  -7   9   0     3750.33     3574.64     82.50 o 
  -6   9   0    15579.28    15382.12    247.99 o 
  -5   9   0       41.15        7.83     59.15 o 
  -4   9   0     6465.69     6777.32     94.48 o 
  -3   9   0     1195.66     1230.59     45.11 o 
  -2   9   0    76763.42    78274.59    306.46 o 
  -1   9   0      211.43      153.94     13.61 o 
   0   9   0    22001.13    22474.12    207.87 o 
   1   9   0     1045.08     1106.64     42.07 o 
   2   9   0      390.06      389.51     30.44 o 
   3   9   0        6.64        0.00     34.13 o 
   4   9   0     2428.61     2548.19     73.79 o 
   5   9   0      766.02      707.82     44.04 o 
   6   9   0     8591.38     8444.99    122.90 o 
   7   9   0       29.48       31.23     23.70 o 
   8   9   0     3375.55     3223.05     84.22 o 
   9   9   0      215.17      218.31     40.12 o 
  10   9   0     1639.17     1515.21     84.45 o 
  11   9   0        9.51        0.00     46.64 o 
  12   9   0        6.00        0.00     34.34 o 
  13   9   0       72.30        0.00     36.56 o 
 -17  10   0      710.51      741.69    106.93 o 
 -16  10   0      730.56      748.52    100.11 o 
 -15  10   0        2.46        0.00     39.81 o 
 -14  10   0       41.60        0.00     29.26 o 
 -13  10   0      932.20     1014.18     62.80 o 
 -12  10   0     4601.80     4311.72     88.08 o 
 -11  10   0     1440.51     1427.94     49.45 o 
 -10  10   0       57.27       38.52     15.41 o 
  -9  10   0     1557.43     1616.29     46.05 o 
  -8  10   0    13109.05    13242.97    135.39 o 
  -7  10   0      558.13      519.85     43.23 o 
  -6  10   0      450.31      433.85     18.40 o 
  -5  10   0     1154.84     1138.40     41.65 o 
  -4  10   0    30407.48    30804.58    214.23 o 
  -3  10   0      279.24      299.21     24.11 o 
  -2  10   0    16686.64    17004.18     98.82 o 
  -1  10   0      591.52      605.23     22.21 o 
   0  10   0    16720.54    16728.91    114.37 o 
   1  10   0      229.36      284.43     34.48 o 
   2  10   0     2139.48     2169.11     64.29 o 
   3  10   0      107.27       90.86     29.58 o 
   4  10   0     5223.33     5103.02     91.45 o 
   5  10   0      150.99      216.75     42.09 o 
   6  10   0      265.67      284.15     44.03 o 
   7  10   0      343.56      313.52     33.48 o 
   8  10   0     1736.35     1590.47     62.28 o 
   9  10   0        0.69        0.00     35.28 o 
  10  10   0       48.24        0.00     40.44 o 
  11  10   0        7.02       36.86     40.95 o 
  12  10   0      756.49      667.37     68.36 o 
 -17  11   0      119.08      150.16     65.98 o 
 -16  11   0        9.02        0.00     56.88 o 
 -15  11   0      298.62      239.44     44.96 o 
 -14  11   0     1052.94     1088.36     76.22 o 
 -13  11   0      355.61      396.20     43.08 o 
 -12  11   0      267.97      243.30     46.64 o 
 -11  11   0     1865.91     1865.13     77.02 o 
 -10  11   0     9986.91     9384.55    337.86 o 
  -9  11   0     1343.01     1344.60     95.56 o 
  -8  11   0      963.80      953.28     81.90 o 
  -7  11   0       15.12        0.00     45.50 o 
  -6  11   0    11149.57    11122.41    124.71 o 
  -5  11   0     2421.38     2312.86     63.55 o 
  -4  11   0      166.89      181.19     25.64 o 
  -3  11   0      794.57      813.63     52.88 o 
  -2  11   0    29952.68    29585.91    329.97 o 
  -1  11   0       37.94       22.00     11.82 o 
   0  11   0     1157.54     1202.07     34.46 o 
   1  11   0       21.48       12.66     13.20 o 
   2  11   0     9336.80     8744.15    112.44 o 
   3  11   0      528.02      419.16     30.95 o 
   4  11   0     3558.97     3490.53     79.87 o 
   5  11   0       77.85       60.60     49.68 o 
   6  11   0     1456.30     1494.37     57.55 o 
   7  11   0       56.10       58.56     23.75 o 
   8  11   0      104.09      172.93     41.00 o 
   9  11   0      156.68       74.29     36.90 o 
  10  11   0     1018.56      972.86     74.69 o 
  11  11   0       47.51        0.00     38.80 o 
 -17  12   0      149.24      156.98     65.98 o 
 -16  12   0      491.39      504.39     62.68 o 
 -15  12   0      389.72      464.13     86.45 o 
 -14  12   0       12.65        0.00     56.88 o 
 -13  12   0      620.37      621.11     51.28 o 
 -12  12   0     2686.90     2706.60     95.52 o 
 -11  12   0      292.04      334.90     59.15 o 
 -10  12   0       48.96       56.88     47.78 o 
  -9  12   0        3.50        0.00     52.33 o 
  -8  12   0     1590.08     1626.71    102.38 o 
  -7  12   0     2722.18     2793.85    129.68 o 
  -6  12   0     7205.89     7335.97    111.10 o 
  -5  12   0      481.16      491.40     43.23 o 
  -4  12   0    11351.63    11194.29    148.67 o 
  -3  12   0     2147.23     2146.93     57.58 o 
  -2  12   0     3116.43     3065.04     52.87 o 
  -1  12   0      515.62      515.35     23.48 o 
   0  12   0    17302.59    17375.12    168.79 o 
   1  12   0        7.34        0.00     21.84 o 
   2  12   0     7366.60     7332.38     91.67 o 
   3  12   0        8.14        0.00     41.76 o 
   4  12   0     8881.72     8456.57    171.62 o 
   5  12   0      278.16      222.93     30.04 o 
   6  12   0       24.78       69.95     21.74 o 
   7  12   0       54.11       52.17     23.81 o 
   8  12   0      937.36      856.19     65.90 o 
   9  12   0      253.84      249.13     47.54 o 
  10  12   0      121.07       63.17     41.00 o 
  11  12   0      118.84      101.50     50.05 o 
 -17  13   0      563.41      778.09    109.21 o 
 -16  13   0       32.38       36.11     44.04 o 
 -15  13   0      327.31      318.52     79.63 o 
 -14  13   0     2383.18     2334.28    152.43 o 
 -13  13   0      891.68      882.75     97.83 o 
 -12  13   0      179.33      182.01     61.43 o 
 -11  13   0      345.23      257.09     63.70 o 
 -10  13   0     5047.50     5171.36    193.39 o 
  -9  13   0     2749.01     2734.70    141.06 o 
  -8  13   0     9973.80    10301.77    254.81 o 
  -7  13   0      629.93      550.35     33.91 o 
  -6  13   0     1495.39     1438.52     56.39 o 
  -5  13   0     1451.36     1401.59     58.41 o 
  -4  13   0     1646.76     1683.19     63.39 o 
  -3  13   0      104.37       76.07     34.09 o 
  -2  13   0     4431.84     4423.41    103.68 o 
  -1  13   0     1507.22     1437.33     38.03 o 
   0  13   0    10156.13    10128.76    115.92 o 
   1  13   0      315.86      359.21     24.20 o 
   2  13   0    17041.88    17078.16    144.13 o 
   3  13   0       30.11        0.00     20.25 o 
   4  13   0      529.56      502.10     37.25 o 
   5  13   0       45.79       69.91     26.51 o 
   6  13   0     1692.43     1564.81     62.94 o 
   7  13   0      180.39      137.48     37.58 o 
   8  13   0      425.41      358.63     49.74 o 
   9  13   0        3.90       63.00     44.22 o 
  10  13   0      847.08      879.14     77.17 o 
 -17  14   0       12.96      131.96     65.98 o 
 -16  14   0     1427.67     1565.95    129.68 o 
 -15  14   0     1000.69     1133.01    120.58 o 
 -14  14   0      645.25      632.48     93.28 o 
 -13  14   0      202.06      216.14     65.98 o 
 -12  14   0     1635.81     1713.17    125.13 o 
 -11  14   0      454.95      461.85     77.35 o 
 -10  14   0       28.74       27.30     54.60 o 
  -9  14   0       51.02        0.00     63.70 o 
  -8  14   0     4002.18     4240.83    172.91 o 
  -7  14   0     2098.39     2109.04    122.86 o 
  -6  14   0     1869.48     1865.48     65.23 o 
  -5  14   0      555.05      547.27     40.36 o 
  -4  14   0       77.32       37.20     27.21 o 
  -3  14   0      350.19      357.29     33.20 o 
  -2  14   0    10722.39    10534.12    168.06 o 
  -1  14   0       83.51       97.21     23.41 o 
   0  14   0     6289.07     6258.44     83.90 o 
   1  14   0       25.24       25.97     15.50 o 
   2  14   0     1863.86     1876.97     51.74 o 
   3  14   0        9.98        0.00     27.28 o 
   4  14   0     3099.27     2986.20     82.29 o 
   5  14   0       86.81       71.56     23.81 o 
   6  14   0     1582.19     1615.62     66.02 o 
   7  14   0       43.33        0.00     48.92 o 
   8  14   0     1608.11     1580.13     94.02 o 
   9  14   0      163.57      154.14     44.70 o 
 -16  15   0     1112.05     1187.62    129.68 o 
 -15  15   0       27.21       91.01     65.98 o 
 -14  15   0     1043.70     1167.14    118.31 o 
 -13  15   0      854.86     1023.81    111.48 o 
 -12  15   0     1087.50     1044.28    104.66 o 
 -11  15   0        2.58        0.00     65.98 o 
 -10  15   0     4500.00     4247.66    186.56 o 
  -9  15   0      528.32      575.61     77.35 o 
  -8  15   0      346.57      327.62     63.70 o 
  -7  15   0      163.44       70.53     54.60 o 
  -6  15   0     2024.29     2051.92     73.60 o 
  -5  15   0      175.59      141.13     28.20 o 
  -4  15   0     3182.90     3200.70     96.52 o 
  -3  15   0      157.73      121.92     25.75 o 
  -2  15   0       42.33       50.64     28.12 o 
  -1  15   0       88.48       48.46     20.54 o 
   0  15   0     6968.61     6778.57    113.73 o 
   1  15   0        1.60        0.00     18.10 o 
   2  15   0      533.21      525.75     36.95 o 
   3  15   0        2.41        1.12     21.62 o 
   4  15   0     3950.29     3786.11     95.37 o 
   5  15   0       52.15       95.88     26.36 o 
   6  15   0     1005.61      850.97     68.25 o 
   7  15   0       88.26       67.19     35.96 o 
   8  15   0      541.71      480.87     58.70 o 
   9  15   0       21.87        0.18     71.67 o 
 -16  16   0       28.20        0.00     70.53 o 
 -15  16   0      631.07      687.09    104.66 o 
 -14  16   0     1900.00     1874.70    145.61 o 
 -13  16   0      170.28      116.03     56.88 o 
 -12  16   0      631.26      607.46     88.73 o 
 -11  16   0     1497.55     1631.26    127.41 o 
 -10  16   0     1972.65     2065.81    136.51 o 
  -9  16   0        3.44        0.00     63.70 o 
  -8  16   0     1072.21      948.73     95.56 o 
  -7  16   0      422.74      452.75     72.80 o 
  -6  16   0    11776.88    11405.32    175.22 o 
  -5  16   0      438.84      404.28     39.14 o 
  -4  16   0     1053.16      822.47     56.69 o 
  -3  16   0        2.98        0.00     26.56 o 
  -2  16   0     4983.85     5082.26    105.04 o 
  -1  16   0       15.55       20.80     29.58 o 
   0  16   0      361.77      394.17     33.07 o 
   1  16   0       10.11        0.00     30.60 o 
   2  16   0     5511.19     5667.14    153.57 o 
   3  16   0        0.60        0.00     32.73 o 
   4  16   0      326.12      309.86     43.68 o 
   5  16   0       10.45       15.15     24.14 o 
   6  16   0     2704.99     2928.19    120.50 o 
   7  16   0       26.93        0.00     44.70 o 
   8  16   0       29.42       44.19     71.67 o 
 -16  17   0     1217.92     1201.27    131.96 o 
 -15  17   0      684.17      828.15    113.76 o 
 -14  17   0        0.78       18.20     68.25 o 
 -13  17   0      634.48      784.92    104.66 o 
 -12  17   0     2626.81     2564.07    161.53 o 
 -11  17   0      416.54      523.28     84.18 o 
 -10  17   0       65.56        6.83     52.33 o 
  -9  17   0      582.38      541.48     86.45 o 
  -8  17   0     2211.28     2329.73    145.61 o 
  -7  17   0      185.01      113.76     50.05 o 
  -6  17   0      322.13      243.41     34.90 o 
  -5  17   0      458.71      430.72     43.08 o 
  -4  17   0     4520.68     4518.32    123.09 o 
  -3  17   0       36.20        0.00     32.95 o 
  -2  17   0      568.10      542.45     43.21 o 
  -1  17   0        0.62        0.00     32.25 o 
   0  17   0     2428.63     2681.83    102.81 o 
   1  17   0        7.02       32.12     32.37 o 
   2  17   0      124.43       59.05     33.23 o 
   3  17   0        4.15        5.13     32.37 o 
   4  17   0     3383.24     3437.02    123.97 o 
   5  17   0        3.76      102.38     65.98 o 
   6  17   0        1.20       77.35     65.98 o 
   7  17   0        2.49      143.33     61.43 o 
 -15  18   0      224.59      277.57     86.45 o 
 -14  18   0     1560.18     1731.37    147.88 o 
 -13  18   0      786.79      825.87    113.76 o 
 -12  18   0      155.97       88.73     56.88 o 
 -11  18   0      419.19      318.52     75.08 o 
 -10  18   0     2723.77     2684.65    163.81 o 
  -9  18   0      647.92      730.32     95.56 o 
  -8  18   0        3.32        0.00     54.60 o 
  -7  18   0      293.17      409.52     77.35 o 
  -6  18   0     2738.00     2782.48    159.26 o 
  -5  18   0       97.71      102.06     33.67 o 
  -4  18   0       64.71       43.23     29.73 o 
  -3  18   0       16.23        0.00     36.17 o 
  -2  18   0     2263.63     2345.76     80.06 o 
  -1  18   0       18.89        0.00     27.07 o 
   0  18   0      137.86      144.88     42.09 o 
   1  18   0       11.45       29.97     46.64 o 
   2  18   0     2362.06     2350.72    162.67 o 
   3  18   0       21.29       63.04     56.88 o 
   4  18   0       84.31       54.32     35.12 o 
   5  18   0        6.50        0.00     68.25 o 
   6  18   0      533.99      591.53    106.93 o 
 -15  19   0      447.59      402.70     88.73 o 
 -14  19   0      230.56      293.49     86.45 o 
 -13  19   0        1.73       29.58     63.70 o 
 -12  19   0     1425.21     1870.15    152.43 o 
 -11  19   0     1589.58     1822.38    147.88 o 
 -10  19   0      905.44      900.95    111.48 o 
  -9  19   0      305.61      386.77     77.35 o 
  -8  19   0     2547.57     2739.25    166.08 o 
  -7  19   0      621.16      630.21     91.00 o 
  -6  19   0      760.06      705.29     88.73 o 
  -5  19   0       57.25       54.17     45.50 o 
  -4  19   0     1900.24     1981.88     91.02 o 
  -3  19   0      109.22       75.73     79.63 o 
  -2  19   0     1561.77     1605.93     70.86 o 
  -1  19   0        0.26       11.59     28.71 o 
   0  19   0     1754.29     1703.54     73.40 o 
   1  19   0       22.01       31.33     34.42 o 
   2  19   0      722.70      735.15     65.02 o 
   3  19   0        2.77       37.27     34.79 o 
   4  19   0      332.58      434.55     88.73 o 
   5  19   0        7.43        0.00     65.98 o 
 -14  20   0      229.30      122.86     75.08 o 
 -13  20   0      675.40      707.56    106.93 o 
 -12  20   0     1479.86     1412.85    138.78 o 
 -11  20   0       11.10        0.00     63.70 o 
 -10  20   0     1292.19     1419.68    131.96 o 
  -9  20   0      761.18      837.25    109.21 o 
  -8  20   0      744.45      821.32    102.38 o 
  -7  20   0        1.18        0.00     54.60 o 
  -6  20   0      488.83      543.75     86.45 o 
  -5  20   0      519.89      554.72     55.07 o 
  -4  20   0     2249.90     2279.07    101.39 o 
  -3  20   0       73.42      118.49    110.34 o 
  -2  20   0     1094.77     1249.68    121.72 o 
  -1  20   0        0.53        0.00     31.99 o 
   0  20   0     1072.47     1097.59     62.87 o 
   1  20   0       18.68        3.90     26.31 o 
   2  20   0      297.47      249.56     37.32 o 
   3  20   0       62.63       81.90     72.80 o 
   4  20   0      443.94      539.20    104.66 o 
 -13  21   0      195.55       13.65     68.25 o 
 -12  21   0       94.83      104.66     68.25 o 
 -11  21   0      411.87      477.78    100.11 o 
 -10  21   0      679.54      787.19    111.48 o 
  -9  21   0       89.53      111.48     68.25 o 
  -8  21   0      132.82      141.06     65.98 o 
  -7  21   0      887.67     1064.76    120.58 o 
  -6  21   0     2667.80     2807.50    177.46 o 
  -5  21   0       46.37       56.88     54.60 o 
  -4  21   0      409.10      477.24     55.69 o 
  -3  21   0      200.34      181.62     44.70 o 
  -2  21   0     1321.39     1360.82     87.58 o 
  -1  21   0       26.53      128.23     65.98 o 
   0  21   0       12.05        0.00     28.18 o 
   1  21   0        0.53        0.00     36.64 o 
   2  21   0     1516.43     1621.20     96.13 o 
 -12  22   0      492.96      505.08    100.11 o 
 -11  22   0      353.83      195.66     79.63 o 
 -10  22   0        2.89      122.86     77.35 o 
  -9  22   0      162.92      213.86     75.08 o 
  -8  22   0     1317.99     1285.45    131.96 o 
  -7  22   0      261.06      163.81     72.80 o 
  -6  22   0      179.04      382.22     86.45 o 
  -5  22   0      523.24      700.74    102.38 o 
  -4  22   0     1305.52     1345.20     85.52 o 
  -3  22   0        9.99       22.75     58.02 o 
  -2  22   0       22.64       47.98     97.83 o 
  -1  22   0       71.85       59.06     38.80 o 
   0  22   0     1846.20     2010.89    110.86 o 
   1  22   0       21.29       16.72     29.70 o 
 -10  23   0     1397.75     1608.51    156.98 o 
  -9  23   0      450.25      637.04    111.48 o 
  -8  23   0       27.77       34.13     56.88 o 
  -7  23   0      159.43      227.51     79.63 o 
  -6  23   0      759.57      889.57    116.03 o 
  -5  23   0      123.84      129.68     65.98 o 
  -4  23   0      111.94      134.23     65.98 o 
  -3  23   0      124.45      175.31     63.70 o 
  -2  23   0     1175.87     1247.27    150.16 o 
  -6  24   0       41.10        0.00     63.70 o 
   4 -24   1      131.77      177.46     77.35 o 
   5 -24   1      374.58      452.75     95.56 o 
   6 -24   1       32.39        0.00     59.15 o 
   7 -24   1       46.60       47.78     54.60 o 
   8 -24   1      103.47      109.21     68.25 o 
   1 -23   1      174.58      220.09     51.40 o 
   2 -23   1        4.61       39.48     44.36 o 
   3 -23   1     1321.57     1415.82    110.34 o 
   4 -23   1      164.84      156.98     68.25 o 
   5 -23   1       29.82      170.63     70.53 o 
   6 -23   1        1.95      184.29     79.63 o 
   7 -23   1     1528.49     1767.77    154.71 o 
   8 -23   1      190.14      464.13    100.11 o 
   9 -23   1       41.68       31.85     59.15 o 
  10 -23   1       99.95       68.25     65.98 o 
  -1 -22   1      347.85      324.73     67.12 o 
   0 -22   1       25.64       44.69     44.70 o 
   1 -22   1     1347.51     1559.29     97.08 o 
   2 -22   1       92.80      114.25     41.00 o 
   3 -22   1      387.39      520.25     60.88 o 
   4 -22   1        1.17        0.00     92.14 o 
   5 -22   1     2121.93     2400.26    168.36 o 
   6 -22   1      771.41     1026.08    118.31 o 
   7 -22   1      416.56      637.03    100.11 o 
   8 -22   1       51.95        0.00     61.43 o 
   9 -22   1      583.88      552.86     93.28 o 
  10 -22   1      163.98       38.68     70.53 o 
  11 -22   1       20.96        0.00     72.80 o 
  12 -22   1       15.04       13.65     68.25 o 
  -3 -21   1      895.08     1051.11    127.41 o 
  -2 -21   1       28.23       82.10     44.82 o 
  -1 -21   1     1155.59     1138.49     65.98 o 
   0 -21   1        1.25        0.00     35.77 o 
   1 -21   1     1100.53     1118.34     82.00 o 
   2 -21   1      144.85      103.38     39.83 o 
   3 -21   1     1071.17     1067.65     95.56 o 
   4 -21   1      376.24      431.61     55.34 o 
   5 -21   1     1192.72     1533.43    131.96 o 
   6 -21   1        0.53        0.00     50.05 o 
   7 -21   1     2496.67     2611.84    172.91 o 
   8 -21   1      608.30      584.71     93.28 o 
   9 -21   1      442.40      493.70     88.73 o 
  10 -21   1        9.46        0.00     75.08 o 
  11 -21   1      476.04      484.60     95.56 o 
  12 -21   1      500.97      602.91    109.21 o 
  13 -21   1      298.75      307.14     88.73 o 
  -4 -20   1        1.67       11.38     59.15 o 
  -3 -20   1      125.98      186.56     68.25 o 
  -2 -20   1       72.63       58.13     37.83 o 
  -1 -20   1     1090.40     1145.54     63.11 o 
   0 -20   1       16.45       21.00     28.57 o 
   1 -20   1      223.79      194.19     40.22 o 
   2 -20   1        8.50       52.69     35.28 o 
   3 -20   1     4388.42     4694.19    208.17 o 
   4 -20   1      214.10      236.09     45.66 o 
   5 -20   1      952.57      995.99     68.28 o 
   6 -20   1      529.16      475.50     86.45 o 
   7 -20   1     1362.83     1456.08    125.13 o 
   8 -20   1      114.15      186.56     65.98 o 
   9 -20   1      196.40      170.63     70.53 o 
  10 -20   1      738.21      709.84    104.66 o 
  11 -20   1     1464.31     1549.36    138.78 o 
  12 -20   1        3.30        0.00     61.43 o 
  13 -20   1      299.56      302.59     79.63 o 
  14 -20   1      183.73      120.58     70.53 o 
  -5 -19   1      131.93      213.86     70.53 o 
  -4 -19   1       38.93        0.00     70.53 o 
  -3 -19   1     1440.21     1533.55     89.61 o 
  -2 -19   1        2.71        9.00     26.38 o 
  -1 -19   1       43.43       66.08     27.18 o 
   0 -19   1      107.00       93.51     27.88 o 
   1 -19   1     3002.84     3219.79     95.34 o 
   2 -19   1      113.14      153.10     40.81 o 
   3 -19   1       63.47      132.67     36.17 o 
   4 -19   1       25.87        0.00     31.34 o 
   5 -19   1     1700.52     1879.49     93.28 o 
   6 -19   1      358.95      439.10     77.35 o 
   7 -19   1        0.91        0.00     52.33 o 
   8 -19   1      506.83      566.51     88.73 o 
   9 -19   1     3030.52     2996.34    175.18 o 
  10 -19   1      602.33      637.03     97.83 o 
  11 -19   1       38.63        0.00     79.63 o 
  12 -19   1      733.99      623.38     97.83 o 
  13 -19   1      705.50      703.01    102.38 o 
  14 -19   1      195.60      325.34     91.00 o 
  15 -19   1       16.82        0.00     77.35 o 
  -6 -18   1        2.65       36.40     59.15 o 
  -5 -18   1      701.20      577.88     95.56 o 
  -4 -18   1       70.90       86.45     70.53 o 
  -3 -18   1      361.44      351.57     50.08 o 
  -2 -18   1       10.56       17.84     53.47 o 
  -1 -18   1     4121.39     4093.44    163.81 o 
   0 -18   1       10.55        0.00     26.74 o 
   1 -18   1      135.47      190.67     31.89 o 
   2 -18   1       12.99       19.48     32.99 o 
   3 -18   1     4956.73     4935.62    139.92 o 
   4 -18   1      381.72      408.51     46.46 o 
   5 -18   1      520.81      457.55     59.15 o 
   6 -18   1      259.70      184.14     44.36 o 
   7 -18   1     3894.10     4006.50    188.84 o 
   8 -18   1      985.01     1026.08    106.93 o 
   9 -18   1       16.23       22.75     50.05 o 
  10 -18   1      951.85     1032.91    109.21 o 
  11 -18   1     3219.34     3085.07    177.46 o 
  12 -18   1      503.73      473.23     86.45 o 
  13 -18   1        4.43        0.00     70.53 o 
  14 -18   1      289.60      384.50     95.56 o 
  15 -18   1     1136.37     1005.61    122.86 o 
  -7 -17   1      543.62      591.53    102.38 o 
  -6 -17   1       20.11        0.00     68.25 o 
  -5 -17   1      440.89      377.67     77.35 o 
  -4 -17   1        4.57        0.00     29.56 o 
  -3 -17   1     2695.30     2879.84    187.70 o 
  -2 -17   1        7.30        0.00     29.58 o 
  -1 -17   1      386.87      425.75     54.60 o 
   0 -17   1        0.43        0.00     25.57 o 
   1 -17   1     4321.35     4354.07     85.60 o 
   2 -17   1        1.50        0.00     27.77 o 
   3 -17   1     1239.45     1233.74     69.12 o 
   4 -17   1        4.41        0.00     33.89 o 
   5 -17   1     4064.43     4164.54    113.14 o 
   6 -17   1     1447.66     1435.49     66.91 o 
   7 -17   1      827.97      709.84     84.18 o 
   8 -17   1        4.25        0.00     59.15 o 
   9 -17   1     1809.10     1895.18    134.23 o 
  10 -17   1     1552.20     1581.21    129.68 o 
  11 -17   1      742.14      662.06     91.00 o 
  12 -17   1      235.38      193.39     68.25 o 
  13 -17   1     1389.62     1476.56    131.96 o 
  14 -17   1      671.36      816.77    109.21 o 
  15 -17   1       44.01       40.95     70.53 o 
  16 -17   1      158.50      184.29     86.45 o 
  -8 -16   1        8.70       22.45     35.96 o 
  -7 -16   1     1175.71     1083.66     79.67 o 
  -6 -16   1        0.19        0.00     76.22 o 
  -5 -16   1     1675.73     1656.42    103.52 o 
  -4 -16   1       20.89       13.79     36.50 o 
  -3 -16   1     1582.74     1531.72     77.61 o 
  -2 -16   1        1.08        0.00     75.08 o 
  -1 -16   1     3316.22     3512.27     86.30 o 
   0 -16   1       18.58        0.00     18.59 o 
   1 -16   1     1942.00     2062.02     73.89 o 
   2 -16   1      106.37      158.18     34.56 o 
   3 -16   1     6449.28     6430.81    140.43 o 
   4 -16   1       84.08       34.73     30.06 o 
   5 -16   1     1699.15     1657.36    101.24 o 
   6 -16   1        3.81        0.00     30.29 o 
   7 -16   1      958.28     1039.73     95.56 o 
   8 -16   1      932.93      960.10     95.56 o 
   9 -16   1     1694.38     1758.67    127.41 o 
  10 -16   1      209.75      147.88     56.88 o 
  11 -16   1      625.78      557.41     84.18 o 
  12 -16   1     1464.74     1610.79    134.23 o 
  13 -16   1      765.00      805.39    104.66 o 
  14 -16   1        5.08        0.00     61.43 o 
  15 -16   1      794.99      698.46    100.11 o 
  16 -16   1      948.37     1044.28    125.13 o 
  -9 -15   1      589.03      565.00     65.02 o 
  -8 -15   1        5.16       37.65     39.88 o 
  -7 -15   1      773.59      773.91    158.12 o 
  -6 -15   1       16.94        7.62     71.67 o 
  -5 -15   1     1759.70     1673.02     66.96 o 
  -4 -15   1        2.86        0.00     23.63 o 
  -3 -15   1      381.96      398.72     33.39 o 
  -2 -15   1       69.67       41.17     15.50 o 
  -1 -15   1     2678.10     2620.20     59.60 o 
   0 -15   1        1.79        0.00     29.27 o 
   1 -15   1     2866.12     2810.26     81.62 o 
   2 -15   1       27.19       15.01     24.35 o 
   3 -15   1     2590.59     2704.60     89.01 o 
   4 -15   1        1.25        0.00     30.60 o 
   5 -15   1     3587.25     3592.48    188.84 o 
   6 -15   1      354.07      359.47     36.86 o 
   7 -15   1     1576.39     1672.22    116.03 o 
   8 -15   1      441.60      434.55     65.98 o 
   9 -15   1       12.97        0.00     59.15 o 
  10 -15   1      831.56     1012.43    100.11 o 
  11 -15   1     1736.86     1785.97    129.68 o 
  12 -15   1       26.82        0.00     52.33 o 
  13 -15   1       67.52      138.78     65.98 o 
  14 -15   1      760.84      844.07    106.93 o 
  15 -15   1      608.45      621.11    102.38 o 
  16 -15   1       59.64      200.21     79.63 o 
 -10 -14   1        6.18        0.00     42.07 o 
  -9 -14   1        2.06        0.00     39.81 o 
  -8 -14   1      176.21       49.77     39.19 o 
  -7 -14   1     2946.00     2921.55    117.84 o 
  -6 -14   1        5.03        0.00     76.22 o 
  -5 -14   1      283.21      259.51     40.25 o 
  -4 -14   1       79.35       49.37     46.28 o 
  -3 -14   1     7539.84     7520.96    115.59 o 
  -2 -14   1       37.03       14.53     27.58 o 
  -1 -14   1       47.57      118.10     19.60 o 
   0 -14   1        9.66        6.51     14.61 o 
   1 -14   1     8829.90     8703.74    131.28 o 
   2 -14   1      150.83      141.55     20.16 o 
   3 -14   1     3801.86     3952.06    171.77 o 
   4 -14   1        8.20        0.00     26.79 o 
   5 -14   1     2906.86     2688.37     79.75 o 
   6 -14   1        1.74        0.00     23.97 o 
   7 -14   1     2726.56     2775.65    138.78 o 
   8 -14   1     1902.82     2061.26    122.86 o 
   9 -14   1     3881.55     3908.66    170.63 o 
  10 -14   1     1157.54     1171.69    100.11 o 
  11 -14   1       13.89       20.48     52.33 o 
  12 -14   1      673.93      766.72     95.56 o 
  13 -14   1     1465.62     1553.91    129.68 o 
  14 -14   1      451.83      575.61     93.28 o 
  15 -14   1       18.80       38.68     63.70 o 
  16 -14   1      448.66      461.85     91.00 o 
 -10 -13   1       90.71       40.95     43.44 o 
  -9 -13   1     2096.09     1963.08    104.53 o 
  -8 -13   1        6.02       28.15     51.19 o 
  -7 -13   1        0.78        2.16     32.25 o 
  -6 -13   1       15.45        1.22     21.86 o 
  -5 -13   1     2404.95     2453.17     89.16 o 
  -4 -13   1       50.87        0.00     22.70 o 
  -3 -13   1     1317.68     1240.90     51.74 o 
  -2 -13   1      105.24      107.94     18.56 o 
  -1 -13   1    22237.69    22169.91    282.41 o 
   0 -13   1       13.37        5.14     20.36 o 
   1 -13   1     2562.90     2635.71     62.73 o 
   2 -13   1      247.91      224.11     16.07 o 
   3 -13   1     7403.91     7472.83    130.22 o 
   4 -13   1       81.24       29.15     42.09 o 
   5 -13   1     2394.43     2365.18     72.13 o 
   6 -13   1      567.89      574.52     38.59 o 
   7 -13   1     1515.22     1442.43    102.38 o 
   8 -13   1      129.21       84.18     56.88 o 
   9 -13   1     1052.28      941.90     91.00 o 
  10 -13   1      294.73      227.51     56.88 o 
  11 -13   1     1343.46     1365.07    111.48 o 
  12 -13   1      905.53      951.00     97.83 o 
  13 -13   1      525.34      420.90     75.08 o 
  14 -13   1      468.11      459.58     84.18 o 
  15 -13   1     1823.77     1947.51    150.16 o 
  16 -13   1      436.89      457.15     97.83 o 
  17 -13   1       22.62       77.35     61.43 o 
 -11 -12   1      746.31      730.15     70.73 o 
 -10 -12   1       49.77        0.00     40.22 o 
  -9 -12   1        2.53        0.00     38.51 o 
  -8 -12   1       85.15       12.97     58.02 o 
  -7 -12   1     1764.68     1770.13     86.83 o 
  -6 -12   1        5.11        0.00     23.35 o 
  -5 -12   1      233.05      226.94     28.13 o 
  -4 -12   1       20.68        0.00     23.72 o 
  -3 -12   1    22009.29    22094.06    190.04 o 
  -2 -12   1        3.68        0.00     41.51 o 
  -1 -12   1      112.03      100.87     17.45 o 
   0 -12   1      205.78      172.46     17.69 o 
   1 -12   1    19120.56    19129.39    209.18 o 
   2 -12   1      203.81      194.40     14.23 o 
   3 -12   1     1644.02     1611.37     61.17 o 
   4 -12   1      274.03      238.13     19.13 o 
   5 -12   1    29131.91    28864.97    229.33 o 
   6 -12   1      525.18      530.62     35.42 o 
   7 -12   1     3918.37     3988.29    152.43 o 
   8 -12   1     1467.71     1349.15    100.11 o 
   9 -12   1     1864.67     1890.63    118.31 o 
  10 -12   1     1581.30     1533.43    106.93 o 
  11 -12   1     3006.08     2900.41     91.24 o 
  12 -12   1       56.87       52.33     29.58 o 
  13 -12   1     1374.33     1378.73    116.03 o 
  14 -12   1      691.57      775.82     91.00 o 
  15 -12   1      309.85      318.52     81.90 o 
  16 -12   1       40.43        0.00     42.61 o 
  17 -12   1      597.06      555.13     97.83 o 
 -12 -11   1      255.29      226.71     50.50 o 
 -11 -11   1       36.37       71.59     37.78 o 
 -10 -11   1       96.14       61.43     37.00 o 
  -9 -11   1      322.62      298.31     44.04 o 
  -8 -11   1      218.29      208.06     42.43 o 
  -7 -11   1     1218.43     1176.30     53.19 o 
  -6 -11   1      280.48      264.07     28.79 o 
  -5 -11   1    12513.80    12359.83    149.09 o 
  -4 -11   1        6.50        7.92     24.39 o 
  -3 -11   1     2492.30     2377.21     62.37 o 
  -2 -11   1       18.53        0.00     17.90 o 
  -1 -11   1    14791.07    14762.30    118.39 o 
   0 -11   1      123.00      118.02     14.79 o 
   1 -11   1    14129.53    14158.86    136.72 o 
   2 -11   1        7.68        0.00     11.62 o 
   3 -11   1    17342.97    17114.46    172.95 o 
   4 -11   1      846.08      850.70     37.58 o 
   5 -11   1       83.98       87.65     18.67 o 
   6 -11   1      872.27      814.49     70.53 o 
   7 -11   1     4780.78     4834.64    159.26 o 
   8 -11   1        9.50       22.75     45.50 o 
   9 -11   1       11.58       20.05     22.17 o 
  10 -11   1      395.51      330.69     35.77 o 
  11 -11   1     3036.90     2908.83     94.42 o 
  12 -11   1     1996.19     2047.19     83.08 o 
  13 -11   1     1590.88     1465.81     73.25 o 
  14 -11   1        0.95        0.00     54.60 o 
  15 -11   1       48.42        0.00     40.12 o 
  16 -11   1      562.26      641.64     68.36 o 
  17 -11   1      635.00      641.59     97.83 o 
 -12 -10   1       34.17       45.36     38.51 o 
 -11 -10   1     1014.40      957.90     77.35 o 
 -10 -10   1      337.47      360.39     48.26 o 
  -9 -10   1     1048.74     1013.48     94.42 o 
  -8 -10   1        0.07        0.00     37.17 o 
  -7 -10   1     1180.12     1181.41     51.54 o 
  -6 -10   1      574.59      575.68     37.34 o 
  -5 -10   1    12940.56    12536.78    208.26 o 
  -4 -10   1        0.22       14.84     19.86 o 
  -3 -10   1     2707.98     2475.83     61.55 o 
  -2 -10   1        1.13       20.48     18.45 o 
  -1 -10   1    40269.70    41186.80    286.31 o 
   0 -10   1       76.45       81.05     12.54 o 
   1 -10   1    10067.43     9528.76     80.66 o 
   2 -10   1     2510.02     2481.11     36.56 o 
   3 -10   1    10238.38    10948.75    230.93 o 
   4 -10   1      232.27      224.52     12.00 o 
   5 -10   1    10910.58    11085.40    123.32 o 
   6 -10   1     1305.20     1262.69     81.90 o 
   7 -10   1     7181.29     7152.99    184.29 o 
   8 -10   1       97.98       82.22     36.40 o 
   9 -10   1      773.55      779.61     46.28 o 
  10 -10   1     1023.92     1086.18     41.28 o 
  11 -10   1      486.87      476.30     34.51 o 
  12 -10   1       70.49       28.51     25.49 o 
  13 -10   1      291.17      257.42     28.13 o 
  14 -10   1      508.91      557.47     50.80 o 
  15 -10   1      690.88      666.64     87.59 o 
  16 -10   1       73.36       88.73     65.98 o 
  17 -10   1      188.35      213.86     70.53 o 
 -13  -9   1      144.28       98.56     52.33 o 
 -12  -9   1      205.46      188.52     44.27 o 
 -11  -9   1      554.65      536.99     56.96 o 
 -10  -9   1       32.53       37.92     35.96 o 
  -9  -9   1     1111.79      995.88     70.53 o 
  -8  -9   1      533.66      549.04     37.14 o 
  -7  -9   1     3367.26     3267.09     78.98 o 
  -6  -9   1       12.24        0.00     27.01 o 
  -5  -9   1       61.99      107.35     20.88 o 
  -4  -9   1        2.52       13.53     19.62 o 
  -3  -9   1    12072.54    11947.07    123.63 o 
  -2  -9   1      142.87      102.66     19.24 o 
  -1  -9   1     2259.53     2722.21     53.66 o 
   0  -9   1      165.93      153.85     14.94 o 
   1  -9   1    33742.81    33019.83    140.84 o 
   2  -9   1        7.91      189.82     53.56 o 
   3  -9   1     4637.65     4727.89     80.87 o 
   4  -9   1      852.19      919.49     37.03 o 
   5  -9   1    29137.98    30152.10    381.08 o 
   6  -9   1      257.00      211.59     43.23 o 
   7  -9   1    13155.31    13132.46    150.31 o 
   8  -9   1     4660.83     4655.48     96.72 o 
   9  -9   1     4473.38     4444.96     98.93 o 
  10  -9   1       81.69       48.42     18.50 o 
  11  -9   1     2886.40     3007.55     70.80 o 
  12  -9   1     1243.22     1257.64     51.42 o 
  13  -9   1      950.87      959.01     48.26 o 
  14  -9   1      342.17      324.36     29.65 o 
  15  -9   1        5.28        0.00     28.07 o 
  16  -9   1      786.74      935.08    109.21 o 
  17  -9   1      353.72      418.62     88.73 o 
 -13  -8   1      942.17      986.82     78.39 o 
 -12  -8   1       29.75        0.00     38.51 o 
 -11  -8   1      372.58      379.13     49.05 o 
 -10  -8   1      431.76      466.82     52.12 o 
  -9  -8   1     2156.22     2087.55     90.05 o 
  -8  -8   1      203.71      130.75     38.33 o 
  -7  -8   1     1424.66     1234.90     48.55 o 
  -6  -8   1      483.58      499.66     33.14 o 
  -5  -8   1      956.06      946.48     39.46 o 
  -4  -8   1      205.71      164.73     20.69 o 
  -3  -8   1      530.37      534.00     27.88 o 
  -2  -8   1      190.21      210.28     20.61 o 
  -1  -8   1    22493.38    22859.33    173.47 o 
   0  -8   1      399.31      409.73     22.99 o 
   1  -8   1      221.45      224.71     15.38 o 
   2  -8   1      643.90      627.47     17.18 o 
   3  -8   1    17268.37    17550.62    142.68 o 
   4  -8   1     1139.41     1244.26     39.14 o 
   5  -8   1     4074.46     4968.87    131.96 o 
   6  -8   1     1880.81     1870.43     54.10 o 
   7  -8   1    23582.81    23657.00    198.77 o 
   8  -8   1       35.03       12.76     21.01 o 
   9  -8   1     3966.68     3905.23    116.03 o 
  10  -8   1      436.62      398.92     27.16 o 
  11  -8   1      412.87      419.37     38.70 o 
  12  -8   1      424.03      411.85     65.98 o 
  13  -8   1      286.09      258.04     30.79 o 
  14  -8   1     1038.80     1042.39     54.74 o 
  15  -8   1     1053.37     1019.03     65.91 o 
  16  -8   1      201.58      198.61     40.44 o 
  17  -8   1        4.45        0.00     31.10 o 
 -14  -7   1      149.60      179.73     75.08 o 
 -13  -7   1        2.55        0.00     47.78 o 
 -12  -7   1      485.91      474.82     54.06 o 
 -11  -7   1     1783.78     1832.88     97.83 o 
 -10  -7   1       69.99       51.25     31.10 o 
  -9  -7   1     1036.88      862.71     44.09 o 
  -8  -7   1      169.91      160.27     24.14 o 
  -7  -7   1     3251.84     3363.70     74.29 o 
  -6  -7   1      704.89      675.05     35.48 o 
  -5  -7   1      123.85       92.49     21.01 o 
  -4  -7   1      309.22      270.43     25.59 o 
  -3  -7   1    13041.52    12490.72    133.98 o 
  -2  -7   1      531.01      583.28     25.07 o 
  -1  -7   1      589.98      677.99     24.98 o 
   0  -7   1      481.14      525.26     22.42 o 
   1  -7   1    31885.42    32241.37    189.48 o 
   2  -7   1      152.23      115.15     10.61 o 
   3  -7   1    15815.89    16285.07    114.69 o 
   4  -7   1      998.82      967.15     64.84 o 
   5  -7   1    18647.78    17247.46    144.32 o 
   6  -7   1     1333.43     1290.75     44.27 o 
   7  -7   1     1730.94     1833.40     55.69 o 
   8  -7   1     1011.40     1042.01     77.35 o 
   9  -7   1     4398.93     4347.76    145.61 o 
  10  -7   1      133.10      151.93     28.20 o 
  11  -7   1     1069.36     1034.87     57.31 o 
  12  -7   1      419.24      494.10     46.95 o 
  13  -7   1     4388.14     4248.05    103.40 o 
  14  -7   1      333.26      295.10     37.92 o 
  15  -7   1       81.63       20.36     30.44 o 
  16  -7   1       86.42       63.41     32.99 o 
  17  -7   1      215.58      223.02     44.96 o 
 -14  -6   1      204.01      104.66     68.25 o 
 -13  -6   1     2104.36     2318.89    106.50 o 
 -12  -6   1      152.38      127.91     35.53 o 
 -11  -6   1      105.41       80.03     35.26 o 
 -10  -6   1       76.39       82.25     43.23 o 
  -9  -6   1     2529.36     2485.08     68.15 o 
  -8  -6   1      398.66      393.22     31.47 o 
  -7  -6   1       91.60       59.31     20.69 o 
  -6  -6   1       77.42       78.13     51.19 o 
  -5  -6   1     8861.33     8812.06    138.78 o 
  -4  -6   1      831.14      744.08     35.53 o 
  -3  -6   1      299.11      357.02     24.90 o 
  -2  -6   1       34.99       22.48     13.60 o 
  -1  -6   1     9886.84    10095.69    120.43 o 
   0  -6   1      572.15      535.07     19.35 o 
   1  -6   1    80601.91    82512.28    177.11 o 
   2  -6   1        5.32        8.05     10.34 o 
   3  -6   1    37758.08    38927.79    185.42 o 
   4  -6   1      412.70      480.89     23.49 o 
   5  -6   1     4636.97     4561.53    125.13 o 
   6  -6   1        3.40        0.00     32.99 o 
   7  -6   1    15787.79    15639.21    234.34 o 
   8  -6   1      892.48      885.02     68.25 o 
   9  -6   1     1615.82     1524.33     93.28 o 
  10  -6   1      546.51      544.14     40.36 o 
  11  -6   1    14220.65    13705.88    190.39 o 
  12  -6   1     1109.24     1090.08     52.30 o 
  13  -6   1       13.59        9.06     25.95 o 
  14  -6   1      157.70       80.46     25.95 o 
  15  -6   1     1497.29     1509.18     83.24 o 
  16  -6   1      715.20      686.47     78.49 o 
  17  -6   1      142.36      195.41     46.95 o 
 -15  -5   1      248.09      341.27     84.18 o 
 -14  -5   1      246.92      336.72     72.80 o 
 -13  -5   1      426.53      575.61     91.00 o 
 -12  -5   1       82.70       45.20     29.47 o 
 -11  -5   1     1496.47     1488.48     76.77 o 
 -10  -5   1      266.75      276.25     28.63 o 
  -9  -5   1     1559.33     1546.84     53.30 o 
  -8  -5   1       10.14        0.00     31.07 o 
  -7  -5   1    21569.00    22199.15    208.27 o 
  -6  -5   1      740.50      789.26     41.00 o 
  -5  -5   1     1060.31     1292.39     46.46 o 
  -4  -5   1      140.72      143.10     35.26 o 
  -3  -5   1    30799.61    32564.74    188.18 o 
  -2  -5   1      369.04      398.88     15.10 o 
  -1  -5   1    29564.58    30673.22    131.24 o 
   0  -5   1      308.79      276.87     13.97 o 
   1  -5   1   159106.83   162770.41    719.82 o 
   2  -5   1     2365.65     2241.20     58.02 o 
   3  -5   1    21959.28    23322.84    119.45 o 
   4  -5   1       33.38       40.95     13.44 o 
   5  -5   1    25502.95    27014.83    263.91 o 
   6  -5   1     4525.13     4363.69    118.31 o 
   7  -5   1    13838.36    13557.47    213.86 o 
   8  -5   1      152.45       91.00     38.68 o 
   9  -5   1     7081.76     7164.37    177.46 o 
  10  -5   1     2249.77     2137.27     76.10 o 
  11  -5   1     2117.64     1995.94     63.81 o 
  12  -5   1      111.60       72.23     23.22 o 
  13  -5   1     1859.84     1651.59     65.60 o 
  14  -5   1      639.43      688.25     56.69 o 
  15  -5   1      824.16      772.80     63.16 o 
  16  -5   1        4.18        0.00     44.36 o 
  17  -5   1      543.03      475.14     80.77 o 
 -15  -4   1       85.68       45.50     61.43 o 
 -14  -4   1        7.76        0.00     65.98 o 
 -13  -4   1      247.11      195.66     70.53 o 
 -12  -4   1      819.85      762.13     57.91 o 
 -11  -4   1     5280.16     5413.37    134.34 o 
 -10  -4   1      188.50      139.62     23.26 o 
  -9  -4   1     7961.55     7819.20    112.03 o 
  -8  -4   1      512.73      498.46     37.03 o 
  -7  -4   1     1135.78     1055.06     73.07 o 
  -6  -4   1        6.51        0.00     12.02 o 
  -5  -4   1     1841.15     1997.73     87.59 o 
  -4  -4   1     1510.59     1637.87     44.82 o 
  -3  -4   1    41541.90    42225.23    458.22 o 
  -2  -4   1      293.86      307.56     15.11 o 
  -1  -4   1    44113.18    47431.88    331.03 o 
   0  -4   1       15.12       68.72      9.01 o 
   1  -4   1    30284.51    31685.23    157.76 o 
   2  -4   1     2183.77     1990.20     22.09 o 
   3  -4   1      986.82      918.99     44.36 o 
   4  -4   1     2326.73     2420.73     72.80 o 
   5  -4   1    25637.84    25931.88    247.99 o 
   6  -4   1      256.05      220.69     34.13 o 
   7  -4   1     3460.42     3487.77    106.93 o 
   8  -4   1     1302.20     1406.03     77.35 o 
   9  -4   1     5239.50     4968.87    147.88 o 
  10  -4   1       82.31       74.23     33.05 o 
  11  -4   1       71.67       87.51     23.75 o 
  12  -4   1      514.62      527.73     39.23 o 
  13  -4   1      546.55      569.52     41.54 o 
  14  -4   1       21.34        0.00     33.78 o 
  15  -4   1      617.27      629.87     58.94 o 
  16  -4   1      416.67      445.57     55.48 o 
  17  -4   1      221.22      184.20     44.96 o 
 -15  -3   1       16.05        0.00     59.15 o 
 -14  -3   1      594.30      516.45     84.18 o 
 -13  -3   1     2951.70     2989.51    170.63 o 
 -12  -3   1       52.62        0.00     30.66 o 
 -11  -3   1     3073.38     2932.06     96.72 o 
 -10  -3   1     1646.03     1718.44     55.97 o 
  -9  -3   1     7216.52     7253.37    105.01 o 
  -8  -3   1       54.23       51.90     24.41 o 
  -7  -3   1     1992.44     1980.25     61.76 o 
  -6  -3   1      295.00      302.08     36.40 o 
  -5  -3   1    45056.15    47401.21    548.31 o 
  -4  -3   1      162.10      166.15     19.29 o 
  -3  -3   1    27103.21    29578.47    193.15 o 
  -2  -3   1      639.34      593.29     17.82 o 
  -1  -3   1    38344.46    42067.80    305.30 o 
   0  -3   1      815.99      694.08     17.20 o 
   1  -3   1    15613.34    17514.58    171.22 o 
   2  -3   1     1671.61     1564.91     27.30 o 
   3  -3   1    40834.65    41475.53    252.54 o 
   4  -3   1     1159.00     1035.18     50.05 o 
   5  -3   1     1615.75     1494.76     61.43 o 
   6  -3   1     2790.87     2871.21     91.00 o 
   7  -3   1     8602.39     8183.62    161.53 o 
   8  -3   1      234.80      286.67     50.05 o 
   9  -3   1      353.87      372.63     37.58 o 
  10  -3   1      363.55      348.56     31.47 o 
  11  -3   1     2833.67     2912.94     75.62 o 
  12  -3   1      240.44      171.97     28.11 o 
  13  -3   1     1335.99     1307.65     59.11 o 
  14  -3   1      608.31      620.69     57.85 o 
  15  -3   1      659.40      702.94     63.53 o 
  16  -3   1       67.18       50.51     35.96 o 
  17  -3   1      176.95      250.26     63.70 o 
 -16  -2   1      196.44      252.54     77.35 o 
 -15  -2   1     1040.11     1112.54    120.58 o 
 -14  -2   1      226.79      172.91     65.98 o 
 -13  -2   1        0.63        0.00     59.15 o 
 -12  -2   1      864.18      802.04     52.95 o 
 -11  -2   1     2106.15     2040.90     62.63 o 
 -10  -2   1        2.66        0.00     25.93 o 
  -9  -2   1      527.51      521.89     38.70 o 
  -8  -2   1       69.54       57.35     28.44 o 
  -7  -2   1    15129.78    15602.83    155.19 o 
  -6  -2   1     1001.80      936.16     37.71 o 
  -5  -2   1    12011.00    14034.58    121.78 o 
  -4  -2   1      447.72      464.88     26.16 o 
  -3  -2   1     8148.84     8082.16     54.51 o 
  -2  -2   1       12.52       15.71      5.38 o 
  -1  -2   1      178.57      165.79      9.58 o 
   2  -2   1      570.75      607.46     27.30 o 
   3  -2   1    13428.44    13609.80    136.51 o 
   4  -2   1       83.38       95.56     25.03 o 
   5  -2   1    21824.74    21431.68    218.41 o 
   6  -2   1      781.75      880.47     56.88 o 
   7  -2   1     2393.03     2484.44     93.28 o 
   8  -2   1      634.07      619.05     41.00 o 
   9  -2   1     8647.89     8890.71    115.30 o 
  10  -2   1     1906.71     1819.80     59.48 o 
  11  -2   1      551.73      397.82     33.70 o 
  12  -2   1      492.26      534.51     38.25 o 
  13  -2   1      922.93      913.48     65.02 o 
  14  -2   1      151.43       54.30     30.06 o 
  15  -2   1        8.13       17.67     34.34 o 
  16  -2   1       69.09        0.00     56.88 o 
 -16  -1   1      349.95      573.33    100.11 o 
 -15  -1   1       19.66       50.05     54.60 o 
 -14  -1   1      803.33      800.84     93.28 o 
 -13  -1   1     3312.33     3355.81    175.18 o 
 -12  -1   1      405.72      434.55     70.53 o 
 -11  -1   1        9.25        0.00     21.93 o 
 -10  -1   1      232.35      231.17     23.64 o 
  -9  -1   1     3854.04     3774.16    113.09 o 
  -8  -1   1      822.92      787.67     35.43 o 
  -7  -1   1     1259.45     1290.02     56.85 o 
  -6  -1   1       19.39        0.00     14.63 o 
  -5  -1   1    41470.93    43908.49    224.10 o 
  -4  -1   1      445.17      445.34     18.70 o 
  -3  -1   1     1077.10     1466.71     25.66 o 
  -2  -1   1       14.08        2.63      6.52 o 
   2  -1   1      324.85      300.32     18.20 o 
   3  -1   1    23069.37    23952.51    179.73 o 
   4  -1   1      419.25      541.48     40.95 o 
   5  -1   1     4444.39     5250.99    109.21 o 
   6  -1   1      534.61      448.20     30.57 o 
   7  -1   1     9603.86     9428.52    125.36 o 
   8  -1   1     1744.47     1767.77     61.07 o 
   9  -1   1      349.76      318.96     29.70 o 
  10  -1   1     1386.19     1306.90     73.16 o 
  11  -1   1     5758.11     5975.60    108.10 o 
  12  -1   1      256.26      264.21     32.69 o 
  13  -1   1       60.40       45.50     30.57 o 
  14  -1   1       56.61       91.76     33.67 o 
  15  -1   1      928.52      903.22    102.38 o 
  16  -1   1      248.46      204.76     63.70 o 
 -16   0   1      187.78      234.34     65.98 o 
 -15   0   1     1000.90      910.05    102.38 o 
 -14   0   1      711.68      746.24     93.28 o 
 -13   0   1      102.26       25.03     45.50 o 
 -12   0   1      138.70      178.94     37.78 o 
 -11   0   1      695.80      666.15     31.84 o 
 -10   0   1     1174.43     1169.23     37.88 o 
  -9   0   1     3594.18     3616.12     75.39 o 
  -8   0   1      167.49      221.07     24.89 o 
  -7   0   1    10910.20    10354.29    104.09 o 
  -6   0   1        6.28       25.10     13.97 o 
  -5   0   1     2333.61     2617.54     43.86 o 
  -4   0   1        8.10        9.83     11.33 o 
  -3   0   1     9431.75     9786.42    115.57 o 
  -2   0   1       77.29      110.26      4.60 o 
   2   0   1      544.71      637.04     27.30 o 
   3   0   1    69091.58    71245.54    318.52 o 
   4   0   1       57.92       40.50     15.14 o 
   5   0   1    38700.90    39596.62    213.05 o 
   6   0   1     2757.21     2706.86     62.68 o 
   7   0   1     1729.53     1780.54     55.34 o 
   8   0   1      688.52      701.05     37.25 o 
   9   0   1     5066.62     5111.81    116.81 o 
  10   0   1      597.44      575.22     37.11 o 
  11   0   1     1666.63     1500.69     56.73 o 
  12   0   1       20.20        0.00     29.88 o 
  13   0   1      196.20      179.73     59.15 o 
  14   0   1      401.14      384.50     68.25 o 
  15   0   1      453.76      425.45     79.63 o 
  16   0   1        4.13        0.00     52.33 o 
 -17   1   1      572.37      434.55     88.73 o 
 -16   1   1      635.23      775.82    100.11 o 
 -15   1   1      186.96      207.04     65.98 o 
 -14   1   1       44.97       30.95     34.34 o 
 -13   1   1     1133.85     1073.70     69.97 o 
 -12   1   1     1721.69     1771.94     80.39 o 
 -11   1   1     2505.51     2520.95     54.84 o 
 -10   1   1      118.76       92.56     16.51 o 
  -9   1   1     5159.00     5367.62     88.56 o 
  -8   1   1      570.75      582.36     31.72 o 
  -7   1   1     2139.53     2067.67     47.77 o 
  -6   1   1      182.79      213.96     17.48 o 
  -5   1   1     7885.19     9277.90    148.56 o 
  -4   1   1     3580.41     3539.12     60.83 o 
  -3   1   1   167066.72   171357.81   1664.25 o 
  -2   1   1      166.57      145.61     11.38 o 
   1   1   1    11966.99    10941.08     95.56 o 
   2   1   1      385.63      334.01     15.85 o 
   3   1   1    51258.98    54634.18   1394.65 o 
   4   1   1     1204.85     1278.62     37.00 o 
   5   1   1    38365.37    41320.89    219.48 o 
   6   1   1       69.06      109.63     20.91 o 
   7   1   1    32849.12    34116.56    200.52 o 
   8   1   1      571.46      578.38     33.95 o 
   9   1   1       18.06       48.93     22.56 o 
  10   1   1       18.99        0.00     24.35 o 
  11   1   1       79.16       87.32     27.30 o 
  12   1   1      753.95      843.24     60.18 o 
  13   1   1     1976.50     1856.50    131.96 o 
  14   1   1        4.01        0.00     56.88 o 
  15   1   1      186.98      134.23     63.70 o 
  16   1   1       55.42       70.53     59.15 o 
 -17   2   1      507.16      475.50     88.73 o 
 -16   2   1       24.06        0.00     52.33 o 
 -15   2   1      472.44      376.94     53.88 o 
 -14   2   1      993.74     1084.50     78.49 o 
 -13   2   1     1602.61     1544.86     81.23 o 
 -12   2   1        2.24        0.00     24.89 o 
 -11   2   1     5380.69     5426.84     99.15 o 
 -10   2   1     1274.03     1312.43     37.25 o 
  -9   2   1       39.40       40.26     14.35 o 
  -8   2   1        0.66        0.00     17.29 o 
  -7   2   1     1781.59     1960.41     46.05 o 
  -6   2   1      584.72      630.15     26.21 o 
  -5   2   1    43109.99    43793.15   1112.54 o 
  -4   2   1     1540.28     1456.44     33.78 o 
  -3   2   1      704.48      777.56     34.13 o 
  -2   2   1      635.11      661.45     12.69 o 
   0   2   1       16.80       68.25      9.10 o 
   1   2   1    52340.88    54004.64    243.44 o 
   2   2   1     4369.98     3806.28     72.80 o 
   3   2   1   135139.88   137549.52    489.15 o 
   4   2   1      882.49      993.67     34.56 o 
   5   2   1    19464.97    18951.46    124.29 o 
   6   2   1     2288.61     2347.54     60.31 o 
   7   2   1     1023.26     1181.26     39.08 o 
   8   2   1       10.67       13.33     28.44 o 
   9   2   1       73.73       53.65     30.06 o 
  10   2   1      441.26      420.95     58.02 o 
  11   2   1     1055.93      991.53     60.88 o 
  12   2   1        1.64        0.00     31.87 o 
  13   2   1      257.12      225.24     63.70 o 
  14   2   1      465.39      432.27     77.35 o 
  15   2   1       90.41        0.00     59.15 o 
 -17   3   1       42.88      161.53     68.25 o 
 -16   3   1      440.06      415.12     53.88 o 
 -15   3   1     1442.94     1397.10    164.95 o 
 -14   3   1      228.16      220.74     34.56 o 
 -13   3   1     1201.35     1091.51     67.57 o 
 -12   3   1     1344.76     1434.14     56.73 o 
 -11   3   1      907.02      929.52     45.82 o 
 -10   3   1      108.85      126.16     15.35 o 
  -9   3   1     1824.15     1777.13     42.03 o 
  -8   3   1     1244.97     1289.73     29.29 o 
  -7   3   1     9339.02     9244.55    154.71 o 
  -6   3   1      785.71      861.31     32.95 o 
  -5   3   1      584.86      646.04     30.71 o 
  -4   3   1       18.02       46.27     11.99 o 
  -3   3   1     3410.20     3297.26     34.74 o 
  -2   3   1      860.62      800.84     34.13 o 
  -1   3   1   109021.88   116959.63    375.40 o 
   0   3   1       10.82       66.16     18.20 o 
   1   3   1    76200.41    76358.49    547.17 o 
   2   3   1     1452.54     1481.11     50.05 o 
   3   3   1    34127.93    35444.17    266.19 o 
   4   3   1      864.50      803.12     47.78 o 
   5   3   1    62751.18    66537.27    943.04 o 
   6   3   1      267.00      322.37     87.59 o 
   7   3   1     1879.80     1908.34     65.43 o 
   8   3   1      220.68      212.02     32.99 o 
   9   3   1     6097.82     5876.02    125.36 o 
  10   3   1      398.99      393.78     41.73 o 
  11   3   1      921.00      927.80     88.73 o 
  12   3   1      595.59      505.81     48.57 o 
  13   3   1      428.28      384.50     70.53 o 
  14   3   1      116.78      207.04     63.70 o 
  15   3   1       24.58        0.00     56.88 o 
 -17   4   1     1285.50     1256.56     86.06 o 
 -16   4   1      214.13      221.28     45.32 o 
 -15   4   1       38.03       37.59     33.67 o 
 -14   4   1      567.45      600.51     53.88 o 
 -13   4   1     3270.87     3273.47     86.26 o 
 -12   4   1      459.19      476.89     37.01 o 
 -11   4   1     3821.56     3449.33     80.02 o 
 -10   4   1     1722.73     1730.42     68.42 o 
  -9   4   1     2854.86     2863.08     42.81 o 
  -8   4   1      180.74      179.67     11.86 o 
  -7   4   1      196.81      251.49     13.65 o 
  -6   4   1     1505.14     1478.90     41.73 o 
  -5   4   1    29791.94    32947.80    172.32 o 
  -4   4   1       62.82       65.58      9.43 o 
  -3   4   1     9200.29     8929.25     63.05 o 
  -2   4   1     2428.81     2159.09     61.43 o 
  -1   4   1   217279.08   227512.50    593.81 o 
   0   4   1       32.66       24.48      7.36 o 
   1   4   1    11406.86    12815.78    150.16 o 
   2   4   1       17.97        0.00     15.93 o 
   3   4   1    54368.20    56427.65    864.55 o 
   4   4   1      519.19      537.66     31.09 o 
   5   4   1      182.24      200.80     25.59 o 
   6   4   1      100.19      132.55     36.40 o 
   7   4   1    21913.97    22279.63    220.90 o 
   8   4   1      642.43      629.22     44.70 o 
   9   4   1     1482.65     1288.73     65.02 o 
  10   4   1      222.40      174.71     44.36 o 
  11   4   1     2367.40     2343.67     72.62 o 
  12   4   1      132.28       91.78     30.06 o 
  13   4   1       24.52       29.58     45.50 o 
  14   4   1       12.50        0.00     52.33 o 
  15   4   1      102.02      131.96     63.70 o 
 -17   5   1       82.71       84.63     40.95 o 
 -16   5   1      572.47      533.49     56.31 o 
 -15   5   1     2959.38     2802.68    111.38 o 
 -14   5   1      898.20      935.43     65.02 o 
 -13   5   1     1021.35     1006.62     51.34 o 
 -12   5   1      828.13      836.48     44.90 o 
 -11   5   1    26174.29    25784.75    270.45 o 
 -10   5   1     2859.26     2867.35     68.59 o 
  -9   5   1     2075.46     1860.43     61.07 o 
  -8   5   1      833.36      778.11     39.19 o 
  -7   5   1     3982.32     4327.83    103.52 o 
  -6   5   1     1609.07     1713.64     38.13 o 
  -5   5   1     1963.54     2015.43     36.79 o 
  -4   5   1     1026.89     1098.71     16.87 o 
  -3   5   1    15433.58    16054.28    184.71 o 
  -2   5   1       51.09       45.50     20.48 o 
  -1   5   1     8711.12     9283.81     71.01 o 
   0   5   1      613.10      552.76     17.57 o 
   1   5   1    70102.04    72265.27    475.50 o 
   2   5   1       58.74       71.36      9.99 o 
   3   5   1      326.34      270.68     24.13 o 
   4   5   1      103.29       72.69     36.40 o 
   5   5   1    37613.55    37345.80    457.30 o 
   6   5   1      425.97      426.32     37.54 o 
   7   5   1      244.29      341.44     36.07 o 
   8   5   1       18.50        0.00     28.20 o 
   9   5   1     4164.33     4247.15    111.98 o 
  10   5   1       94.87       75.58     28.43 o 
  11   5   1        2.30        0.00     30.06 o 
  12   5   1        0.75        0.00     32.76 o 
  13   5   1      586.64      559.68     88.73 o 
  14   5   1      218.25      113.76     65.98 o 
 -17   6   1      917.07      829.28     69.86 o 
 -16   6   1      946.31      948.87     70.57 o 
 -15   6   1      760.18      787.97     62.19 o 
 -14   6   1       68.18        6.10     32.99 o 
 -13   6   1     4887.70     4878.96    103.48 o 
 -12   6   1     3973.83     4096.82     91.11 o 
 -11   6   1     5058.74     5081.35     98.90 o 
 -10   6   1      241.76      260.88     70.53 o 
  -9   6   1    15196.51    15305.90    259.36 o 
  -8   6   1     1038.94      987.09     42.07 o 
  -7   6   1     1309.53     1429.13     37.68 o 
  -6   6   1        1.83        0.00     10.60 o 
  -5   6   1    18126.97    18788.91    137.60 o 
  -4   6   1     1070.42     1032.62     18.93 o 
  -3   6   1     5146.77     6514.10     73.60 o 
  -2   6   1      183.64      122.86     25.03 o 
  -1   6   1    12160.06    13178.67     90.36 o 
   0   6   1      508.74      470.07     17.57 o 
   1   6   1    18758.50    19298.77    154.71 o 
   2   6   1       17.86       21.47      6.17 o 
   3   6   1     6966.95     6640.02    100.46 o 
   4   6   1       80.86       75.20     19.31 o 
   5   6   1     7981.13     7861.48    123.37 o 
   6   6   1      515.95      450.44     47.78 o 
   7   6   1     8156.82     8281.34    142.85 o 
   8   6   1      112.05      154.40     30.60 o 
   9   6   1      279.55      314.38     38.22 o 
  10   6   1        2.21        0.00     24.02 o 
  11   6   1      753.06      717.28     60.18 o 
  12   6   1      149.02       94.34     35.96 o 
  13   6   1      236.83      260.50     45.82 o 
  14   6   1       14.22        0.00     59.15 o 
 -17   7   1      390.87      388.07     54.06 o 
 -16   7   1       19.21        0.00     37.58 o 
 -15   7   1      672.47      639.77     56.69 o 
 -14   7   1     1776.45     1895.61     70.44 o 
 -13   7   1     3324.60     3029.12     82.99 o 
 -12   7   1       50.20       15.33     23.35 o 
 -11   7   1     2819.94     2678.06     81.62 o 
 -10   7   1     1512.38     1626.65     61.55 o 
  -9   7   1     3737.43     3810.70     69.42 o 
  -8   7   1        5.36        0.00     16.30 o 
  -7   7   1     5341.60     5044.26     68.19 o 
  -6   7   1     1422.16     1445.43     33.31 o 
  -5   7   1     4909.77     4561.47     42.84 o 
  -4   7   1     1728.74     1846.93     41.25 o 
  -3   7   1     6426.61     5730.98     77.07 o 
  -2   7   1      243.89      220.54     10.62 o 
  -1   7   1    75853.50    80769.02    383.37 o 
   0   7   1      260.99      227.06     14.88 o 
   1   7   1     9176.65     9398.55    107.87 o 
   2   7   1      212.39      213.57     12.97 o 
   3   7   1    21107.82    21877.30    188.22 o 
   4   7   1       33.47       30.98     20.73 o 
   5   7   1     3767.65     3517.29     87.59 o 
   6   7   1      419.42      375.07     37.58 o 
   7   7   1     7250.70     7084.98    136.04 o 
   8   7   1       25.73        0.00     27.30 o 
   9   7   1     1286.23     1309.12     67.68 o 
  10   7   1      186.08      248.44     97.83 o 
  11   7   1     1292.33     1265.46     78.01 o 
  12   7   1        0.25        0.00     38.80 o 
  13   7   1      436.25      503.15     60.18 o 
 -17   8   1        5.82        0.00     70.53 o 
 -16   8   1      966.06     1114.84     77.02 o 
 -15   8   1     2543.18     2492.89     83.21 o 
 -14   8   1       23.34        0.00     19.47 o 
 -13   8   1     1266.26     1289.82     48.24 o 
 -12   8   1     2491.62     2435.60     67.40 o 
 -11   8   1    11112.64    10739.11    129.73 o 
 -10   8   1      330.11      287.34     36.63 o 
  -9   8   1     4782.25     4693.58     76.57 o 
  -8   8   1     2167.80     2149.31     49.04 o 
  -7   8   1    23119.95    23916.18    143.82 o 
  -6   8   1       68.14       38.86     10.71 o 
  -5   8   1    21738.72    24023.12    151.22 o 
  -4   8   1     2725.92     2807.32     84.18 o 
  -3   8   1     8191.26     8935.26    106.03 o 
  -2   8   1       92.08      103.23      8.70 o 
  -1   8   1      858.95     1180.08     35.56 o 
   0   8   1      128.85      116.94     13.29 o 
   1   8   1    22678.37    22427.22    195.66 o 
   2   8   1       44.44       60.06     10.50 o 
   3   8   1     3116.87     3050.81     74.79 o 
   4   8   1      817.35      841.98     50.05 o 
   5   8   1     3614.33     3471.99     90.63 o 
   6   8   1        4.05        0.00     25.15 o 
   7   8   1      976.74      974.84     56.28 o 
   8   8   1      556.88      550.94     46.32 o 
   9   8   1     3540.18     3526.46     91.56 o 
  10   8   1        4.05        0.00     39.81 o 
  11   8   1      397.49      362.51     49.79 o 
  12   8   1       53.65        0.00     72.80 o 
  13   8   1      282.95      296.50     52.80 o 
 -17   9   1      734.11      809.94    111.48 o 
 -16   9   1      253.68      289.99     46.28 o 
 -15   9   1      131.10      101.91     27.85 o 
 -14   9   1      613.79      667.13     46.36 o 
 -13   9   1     3525.18     3434.55     83.06 o 
 -12   9   1      952.36      866.92     41.36 o 
 -11   9   1       91.41       42.31     18.78 o 
 -10   9   1     4857.18     4808.92     82.61 o 
  -9   9   1    34170.56    34506.05    200.99 o 
  -8   9   1     1117.65     1074.21     34.71 o 
  -7   9   1      366.11      299.72     37.54 o 
  -6   9   1     1492.45     1510.12     26.93 o 
  -5   9   1    21184.97    21640.02    310.55 o 
  -4   9   1      125.85      148.30     22.75 o 
  -3   9   1      949.74      928.52     38.80 o 
  -2   9   1      888.57      828.69     61.43 o 
  -1   9   1    12850.34    13299.80    126.69 o 
   0   9   1      251.50      243.14     16.65 o 
   1   9   1        6.99       24.41     17.31 o 
   2   9   1      837.56      740.89     25.93 o 
   3   9   1     5993.98     5849.99    118.31 o 
   4   9   1      242.64      281.95     32.72 o 
   5   9   1     2348.03     2273.50     77.17 o 
   6   9   1      817.44      785.29     49.56 o 
   7   9   1     6042.58     5908.25    131.18 o 
   8   9   1       16.66       11.20     26.85 o 
   9   9   1      170.68      106.31     44.36 o 
  10   9   1      251.47      227.12     44.22 o 
  11   9   1      829.06      761.53     68.67 o 
  12   9   1       10.61        0.00     77.35 o 
 -17  10   1       98.66        4.55     56.88 o 
 -16  10   1      296.01      293.49     75.08 o 
 -15  10   1      756.20      657.41     47.20 o 
 -14  10   1      620.26      573.92     42.85 o 
 -13  10   1      374.95      291.80     36.56 o 
 -12  10   1      783.49      761.26     51.18 o 
 -11  10   1    10301.87    10189.99    167.65 o 
 -10  10   1     2625.54     2639.10     61.07 o 
  -9  10   1      303.22      304.22     22.42 o 
  -8  10   1     1217.95     1275.43     62.57 o 
  -7  10   1     6658.75     6246.59    188.84 o 
  -6  10   1     1045.84     1060.78     37.46 o 
  -5  10   1     2976.40     3257.12     69.02 o 
  -4  10   1     2149.76     2182.86     51.42 o 
  -3  10   1    19273.55    19700.19    210.45 o 
  -2  10   1       84.32       66.16     21.94 o 
  -1  10   1      161.36      225.34     17.02 o 
   0  10   1        9.93        0.00     12.36 o 
   1  10   1     6907.46     6809.69     94.86 o 
   2  10   1      385.36      343.73     18.68 o 
   3  10   1     1922.24     1907.17     65.96 o 
   4  10   1      238.37      205.49     32.05 o 
   5  10   1    19661.38    19219.91    307.14 o 
   6  10   1      160.78      150.72     46.64 o 
   7  10   1       14.13        3.79     21.94 o 
   8  10   1      256.79      232.63     35.79 o 
   9  10   1     2037.10     2123.69     98.93 o 
  10  10   1       69.79       10.95     34.34 o 
  11  10   1      291.93      243.75     48.11 o 
  12  10   1       15.64        0.00     43.44 o 
 -17  11   1      190.33      134.23     50.05 o 
 -16  11   1      303.73      266.19     70.53 o 
 -15  11   1      103.06       67.16     55.74 o 
 -14  11   1       52.79        0.00     31.00 o 
 -13  11   1     3026.15     2901.12    110.34 o 
 -12  11   1     1497.98     1497.34     72.55 o 
 -11  11   1     1803.43     1666.59     72.87 o 
 -10  11   1      794.12      754.86     49.74 o 
  -9  11   1     8806.74     8581.77    225.24 o 
  -8  11   1     3059.63     3023.64    131.96 o 
  -7  11   1     9026.44     8669.47    103.52 o 
  -6  11   1      122.13       84.35     19.61 o 
  -5  11   1    18863.42    19438.43    273.02 o 
  -4  11   1      754.25      738.84     35.15 o 
  -3  11   1      202.88      141.99     54.60 o 
  -2  11   1      708.99      726.92     46.39 o 
  -1  11   1    11498.34    11538.06    105.85 o 
   0  11   1       37.78       37.33     12.51 o 
   1  11   1     7054.79     6855.01    101.34 o 
   2  11   1       65.21       63.98     17.48 o 
   3  11   1     6484.21     6321.16    122.14 o 
   4  11   1      888.50      884.25     51.48 o 
   5  11   1     1152.19     1173.30     84.18 o 
   6  11   1       25.75       32.37     23.72 o 
   7  11   1     2071.15     1948.12     69.82 o 
   8  11   1       47.72       73.48     37.17 o 
   9  11   1      550.54      541.18     56.24 o 
  10  11   1        1.87        0.00     34.96 o 
  11  11   1      851.11      814.77     75.61 o 
 -17  12   1      134.97       77.35     61.43 o 
 -16  12   1        6.75        0.00     45.83 o 
 -15  12   1      755.45      733.57     68.24 o 
 -14  12   1      895.54      860.41     63.16 o 
 -13  12   1      994.98      915.70     60.56 o 
 -12  12   1       18.77        0.00     28.20 o 
 -11  12   1     4925.81     4973.42    186.56 o 
 -10  12   1     1625.01     1603.96    111.48 o 
  -9  12   1     2913.97     2689.20    136.51 o 
  -8  12   1       62.03       50.05     50.05 o 
  -7  12   1     4478.67     4351.15     80.49 o 
  -6  12   1     2722.98     2743.78     70.23 o 
  -5  12   1     7019.44     6764.39    113.49 o 
  -4  12   1       61.29       21.47     24.41 o 
  -3  12   1     4504.10     4193.93     95.88 o 
  -2  12   1      992.31      961.36     30.74 o 
  -1  12   1     3846.80     3685.97     56.75 o 
   0  12   1      554.56      525.13     24.91 o 
   1  12   1    11312.25    10926.66    106.94 o 
   2  12   1       24.54        0.00     17.56 o 
   3  12   1     3774.85     3731.85     82.38 o 
   4  12   1       61.77       48.82     22.48 o 
   5  12   1     1214.01     1174.48     53.59 o 
   6  12   1      217.98      266.32     33.34 o 
   7  12   1      727.04      642.03     44.73 o 
   8  12   1       16.96       31.85     38.68 o 
   9  12   1      751.71      658.72     64.35 o 
  10  12   1      133.21      113.45     41.73 o 
  11  12   1      106.86       85.91     39.36 o 
 -17  13   1      122.54        0.00     61.43 o 
 -16  13   1      858.38     1031.43     84.45 o 
 -15  13   1     1150.69     1128.46    111.48 o 
 -14  13   1        0.22        0.00     61.43 o 
 -13  13   1     1397.10     1549.36    122.86 o 
 -12  13   1      579.98      530.10     81.90 o 
 -11  13   1      932.96     1023.81     97.83 o 
 -10  13   1        8.55        0.00     56.88 o 
  -9  13   1     2746.33     2657.35    136.51 o 
  -8  13   1     3525.77     3678.88    159.26 o 
  -7  13   1    14313.27    13618.65    180.87 o 
  -6  13   1     1234.94     1262.70     53.87 o 
  -5  13   1     5704.38     5649.14    110.36 o 
  -4  13   1      783.50      847.99     41.14 o 
  -3  13   1     6891.66     6729.66    126.60 o 
  -2  13   1       72.86       46.64     55.74 o 
  -1  13   1     1703.60     1771.71     42.19 o 
   0  13   1      697.13      703.95     29.65 o 
   1  13   1     7673.08     7940.65    115.26 o 
   2  13   1       45.49       83.13     22.99 o 
   3  13   1     2096.25     2000.83     64.99 o 
   4  13   1       23.96       10.63     22.66 o 
   5  13   1     1647.22     1674.81     64.50 o 
   6  13   1       69.18       91.46     25.91 o 
   7  13   1      923.21      788.77     65.14 o 
   8  13   1      276.69      288.78     50.66 o 
   9  13   1      605.31      506.91     59.26 o 
  10  13   1       14.81        0.00     39.14 o 
 -17  14   1      510.21      555.13     95.56 o 
 -16  14   1        8.18       36.20     68.25 o 
 -15  14   1      106.67       38.68     59.15 o 
 -14  14   1      748.82      762.17     95.56 o 
 -13  14   1     1261.35     1340.05    118.31 o 
 -12  14   1       91.68       88.73     54.60 o 
 -11  14   1      824.16      664.34     84.18 o 
 -10  14   1      964.66     1019.26     95.56 o 
  -9  14   1     6540.81     6702.52    216.14 o 
  -8  14   1      259.55      213.86     59.15 o 
  -7  14   1     2514.77     2491.26    136.51 o 
  -6  14   1     1572.17     1612.54     63.12 o 
  -5  14   1    19125.35    19748.79    287.80 o 
  -4  14   1     2236.46     2196.08     65.26 o 
  -3  14   1      187.92      279.26     37.00 o 
  -2  14   1      785.23      810.17     51.48 o 
  -1  14   1    14012.67    13810.13    199.49 o 
   0  14   1       41.67       76.77     22.72 o 
   1  14   1     2119.56     2098.76     52.08 o 
   2  14   1      159.88      111.89     27.21 o 
   3  14   1     4715.23     4681.88    100.35 o 
   4  14   1       83.44       59.54     39.06 o 
   5  14   1       25.84       31.22     23.17 o 
   6  14   1       71.83       28.68     26.60 o 
   7  14   1     2071.14     2007.79    100.31 o 
   8  14   1       83.25       77.35     40.81 o 
   9  14   1      557.97      467.80     68.25 o 
 -16  15   1      582.91      602.91     97.83 o 
 -15  15   1     1125.22     1169.41    122.86 o 
 -14  15   1      203.01      170.63     61.43 o 
 -13  15   1       61.40       81.90     56.88 o 
 -12  15   1      480.85      536.93     86.45 o 
 -11  15   1     4794.82     4918.82    207.04 o 
 -10  15   1      118.35       91.00     56.88 o 
  -9  15   1     1195.25     1303.65    109.21 o 
  -8  15   1      197.41      168.36     52.33 o 
  -7  15   1     5462.88     5189.56    197.94 o 
  -6  15   1     1732.26     1750.64     69.02 o 
  -5  15   1     3914.97     3794.36    102.21 o 
  -4  15   1       44.09        0.00     26.64 o 
  -3  15   1     6243.00     6405.57    180.87 o 
  -2  15   1      774.36      856.10     55.34 o 
  -1  15   1       96.97       95.87     34.34 o 
   0  15   1      151.52      143.48     23.56 o 
   1  15   1     1056.21     1075.55     65.43 o 
   2  15   1        5.24       24.60     44.36 o 
   3  15   1       11.62       22.83     22.42 o 
   4  15   1        5.76        0.00     26.35 o 
   5  15   1     3363.12     3624.31     98.55 o 
   6  15   1      202.64      144.86     46.64 o 
   7  15   1      191.40       99.59     38.80 o 
   8  15   1       39.18      119.22     41.65 o 
 -16  16   1      421.83      313.97     84.18 o 
 -15  16   1      222.77      225.24     84.18 o 
 -14  16   1      571.69      539.20     95.56 o 
 -13  16   1     2210.10     2388.88    159.26 o 
 -12  16   1      301.50      332.17     77.35 o 
 -11  16   1        6.89        2.28     56.88 o 
 -10  16   1      339.11      270.74     65.98 o 
  -9  16   1     2275.32     2304.70    143.33 o 
  -8  16   1       50.27       22.75     50.05 o 
  -7  16   1        3.16       27.30     47.78 o 
  -6  16   1      285.44      248.09     48.92 o 
  -5  16   1     3910.71     4009.69    110.35 o 
  -4  16   1     1127.64     1101.02     63.81 o 
  -3  16   1     2404.25     2305.76     72.87 o 
  -2  16   1       22.74        0.00     55.74 o 
  -1  16   1     1743.55     1845.57     82.84 o 
   0  16   1      113.36       91.41     64.84 o 
   1  16   1     1147.88     1227.74     72.18 o 
   2  16   1       39.81       25.03     30.29 o 
   3  16   1     4164.16     4338.68    160.40 o 
   4  16   1       36.39       32.99     32.73 o 
   5  16   1       50.72        0.00     76.22 o 
   6  16   1        2.98       43.23     56.88 o 
   7  16   1      950.43     1062.48    122.86 o 
 -16  17   1       76.00      111.48     72.80 o 
 -15  17   1      667.64      734.87    102.38 o 
 -14  17   1      853.16      994.23    120.58 o 
 -13  17   1      610.49      607.46     95.56 o 
 -12  17   1      162.85      204.76     75.08 o 
 -11  17   1     1885.11     1826.93    134.23 o 
 -10  17   1      259.76      195.66     59.15 o 
  -9  17   1      340.94      307.14     72.80 o 
  -8  17   1       61.47       18.20     52.33 o 
  -7  17   1     2285.37     2379.78    145.61 o 
  -6  17   1      503.35      526.03     47.48 o 
  -5  17   1        9.28        0.00     68.25 o 
  -4  17   1       20.10        0.00     33.78 o 
  -3  17   1     2506.21     2699.02     82.69 o 
  -2  17   1      299.48      229.89     36.17 o 
  -1  17   1     3563.37     3481.11    117.17 o 
   0  17   1        0.23       29.63     65.98 o 
   1  17   1     3151.35     3240.78    144.47 o 
   2  17   1        4.02        0.00     31.70 o 
   3  17   1      747.83      829.20     65.72 o 
   4  17   1       23.96       91.35     41.53 o 
   5  17   1      802.50      846.35    104.66 o 
   6  17   1        6.45       15.93     63.70 o 
   7  17   1      280.54      441.37     95.56 o 
 -15  18   1      710.88      714.39    106.93 o 
 -14  18   1       88.15       54.60     61.43 o 
 -13  18   1      972.78     1212.64    129.68 o 
 -12  18   1     1270.22     1485.66    134.23 o 
 -11  18   1     2082.74     2229.62    156.98 o 
 -10  18   1       61.10        0.00     59.15 o 
  -9  18   1     2771.49     3114.65    175.18 o 
  -8  18   1      444.84      418.62     72.80 o 
  -7  18   1      502.94      495.98     79.63 o 
  -6  18   1       79.72       63.70     45.50 o 
  -5  18   1     2799.29     2668.49     99.38 o 
  -4  18   1      242.16      198.79     38.21 o 
  -3  18   1     2673.11     2616.68     84.00 o 
  -2  18   1       86.37       10.86     33.67 o 
  -1  18   1     1204.27     1352.17     86.45 o 
   0  18   1       34.30        0.00     36.56 o 
   1  18   1     2544.99     2528.51    107.46 o 
   2  18   1        0.28       79.89     54.60 o 
   3  18   1     1021.38     1013.06     74.89 o 
   4  18   1        5.94        5.97     31.10 o 
   5  18   1      284.64      211.59     77.35 o 
   6  18   1        0.28       18.20     75.08 o 
 -15  19   1      171.17       18.20     65.98 o 
 -14  19   1      508.09      666.61    102.38 o 
 -13  19   1     1315.82     1371.90    134.23 o 
 -12  19   1       33.27      159.26     75.08 o 
 -11  19   1     1491.63     1619.89    141.06 o 
 -10  19   1     1073.13     1205.82    125.13 o 
  -9  19   1     1036.26     1003.33    113.76 o 
  -8  19   1      118.48      118.31     59.15 o 
  -7  19   1     1234.73     1237.67    120.58 o 
  -6  19   1      327.83      284.39     65.98 o 
  -5  19   1      505.40      553.10     52.80 o 
  -4  19   1        0.34        0.00     34.56 o 
  -3  19   1      787.60      872.39     54.60 o 
  -2  19   1       72.79        6.19     27.88 o 
  -1  19   1     1943.69     1819.50     75.69 o 
   0  19   1       14.83       71.48     38.21 o 
   1  19   1        5.24       56.88     35.53 o 
   2  19   1        0.82       10.89     40.95 o 
   3  19   1      936.18      936.90     75.39 o 
   4  19   1        0.39        0.00     63.70 o 
 -14  20   1      252.06      195.66     81.90 o 
 -13  20   1        0.73       43.23     63.70 o 
 -12  20   1      885.03     1087.51    122.86 o 
 -11  20   1     2667.87     2900.78    186.56 o 
 -10  20   1       83.35       77.35     63.70 o 
  -9  20   1      292.65      268.46     75.08 o 
  -8  20   1      236.59      191.11     68.25 o 
  -7  20   1     1878.28     1747.30    141.06 o 
  -6  20   1       72.98      154.71     65.98 o 
  -5  20   1      255.78      265.87     42.49 o 
  -4  20   1      261.88      269.21     44.96 o 
  -3  20   1     2453.09     2573.35    116.03 o 
  -2  20   1       13.11        0.00     29.77 o 
  -1  20   1        4.46        0.00     28.97 o 
   0  20   1        0.42        0.00     45.94 o 
   1  20   1     1488.36     1663.60    104.66 o 
   2  20   1        1.30        0.00     67.12 o 
   3  20   1        1.59        0.76     37.03 o 
 -13  21   1     1140.04     1235.39    138.78 o 
 -12  21   1      427.95      621.11    104.66 o 
 -11  21   1       55.35       65.98     63.70 o 
 -10  21   1      303.53      402.70     91.00 o 
  -9  21   1     1566.34     1624.44    143.33 o 
  -8  21   1      349.58      368.57     81.90 o 
  -7  21   1      116.61       22.75     59.15 o 
  -6  21   1      385.93      377.67     77.35 o 
  -5  21   1     2399.63     2652.80    175.18 o 
  -4  21   1       30.18       50.48     37.71 o 
  -3  21   1        0.62       50.88     35.28 o 
  -2  21   1       39.16       10.58     43.23 o 
  -1  21   1     1129.45     1235.87     68.44 o 
   0  21   1        2.90        0.00     31.11 o 
   1  21   1      321.67      253.21     44.89 o 
   2  21   1        1.50        8.14     65.98 o 
 -12  22   1        1.71       97.83     79.63 o 
 -11  22   1      479.56      455.02     97.83 o 
 -10  22   1      622.49      612.01    111.48 o 
  -9  22   1      281.10      241.16     75.08 o 
  -8  22   1       55.60       22.75     65.98 o 
  -7  22   1     2487.14     2807.50    184.29 o 
  -6  22   1      175.25      222.96     77.35 o 
  -5  22   1        4.66        0.00     61.43 o 
  -4  22   1      122.05      124.75     51.19 o 
  -3  22   1      608.01      622.15     63.53 o 
  -2  22   1       58.79       58.04     84.18 o 
  -1  22   1      318.78      383.04     45.64 o 
   0  22   1       27.33       21.81     64.84 o 
 -10  23   1        0.14      127.41     70.53 o 
  -9  23   1      831.70     1044.28    131.96 o 
  -8  23   1      275.26      152.43     63.70 o 
  -7  23   1      168.78      127.41     63.70 o 
  -6  23   1       21.26       65.98     56.88 o 
  -5  23   1      326.02      411.80     79.63 o 
  -4  23   1      142.78      234.34     70.53 o 
  -3  23   1      501.88      494.60     64.29 o 
  -2  23   1       57.54       50.93     60.29 o 
   3 -24   2       35.75       65.67     60.29 o 
   4 -24   2       54.93       70.53     59.15 o 
   5 -24   2       16.22       22.75     52.33 o 
   6 -24   2      401.69      338.99     79.63 o 
   7 -24   2      162.56      204.76     75.08 o 
   8 -24   2      168.42      188.84     72.80 o 
   0 -23   2      836.58      946.46    111.48 o 
   1 -23   2       39.43       66.25     39.36 o 
   2 -23   2      327.47      369.05     57.09 o 
   3 -23   2       11.20        9.10     54.60 o 
   4 -23   2      906.89      899.41     73.17 o 
   5 -23   2      120.07      109.21     63.70 o 
   6 -23   2     1015.78     1160.31    127.41 o 
   7 -23   2        7.38        0.00     77.35 o 
   8 -23   2     1011.45     1144.39    129.68 o 
   9 -23   2      230.20      286.67     81.90 o 
  10 -23   2      306.32      284.39     88.73 o 
  11 -23   2       14.61        0.00     70.53 o 
  -2 -22   2      281.15      329.89     86.45 o 
  -1 -22   2       22.65        0.00     39.14 o 
   0 -22   2     1282.59     1569.14     95.71 o 
   1 -22   2       17.98       89.83     43.35 o 
   2 -22   2      478.87      535.44     62.68 o 
   3 -22   2       83.52       62.17     48.92 o 
   4 -22   2     2846.17     3026.46    205.90 o 
   5 -22   2        6.82       22.75     59.15 o 
   6 -22   2     1089.98     1183.06    122.86 o 
   7 -22   2      659.02      809.94    109.21 o 
   8 -22   2      553.81      691.64    102.38 o 
   9 -22   2       23.57        0.00     65.98 o 
  10 -22   2      183.15      109.21     70.53 o 
  11 -22   2      117.44      152.43     75.08 o 
  12 -22   2      472.56      459.58    100.11 o 
  -3 -21   2        1.96      163.81     72.80 o 
  -2 -21   2     1288.73     1453.80    141.06 o 
  -1 -21   2       33.60        0.22     43.23 o 
   0 -21   2      339.45      458.19     58.02 o 
   1 -21   2       30.17        0.00     33.67 o 
   2 -21   2     2528.95     2776.15    118.31 o 
   3 -21   2      226.13      290.95    133.09 o 
   4 -21   2      310.59      295.77     50.80 o 
   5 -21   2      383.82      373.92     50.80 o 
   6 -21   2     2307.67     2261.47    154.71 o 
   7 -21   2       24.17        0.00     72.80 o 
   8 -21   2      310.47      298.04     70.53 o 
   9 -21   2      216.64      172.91     68.25 o 
  10 -21   2      520.33      561.96    100.11 o 
  11 -21   2       71.98      116.03     72.80 o 
  12 -21   2       41.47        0.00     75.08 o 
  13 -21   2      186.35      309.42     91.00 o 
  -4 -20   2      665.29      700.74    113.76 o 
  -3 -20   2       13.87        0.00     63.70 o 
  -2 -20   2       55.13       31.95     37.02 o 
  -1 -20   2       53.36       57.37     27.69 o 
   0 -20   2     2088.24     2301.52    104.24 o 
   1 -20   2      115.97       99.35     35.96 o 
   2 -20   2      138.93      238.41     46.65 o 
   3 -20   2       44.95       99.41     63.70 o 
   4 -20   2     4947.29     5018.27    143.44 o 
   5 -20   2      156.61      121.47     36.07 o 
   6 -20   2       40.08      136.51     63.70 o 
   7 -20   2      514.04      516.45     88.73 o 
   8 -20   2     1549.91     1563.01    131.96 o 
   9 -20   2      497.29      589.26     88.73 o 
  10 -20   2        0.30       38.68     54.60 o 
  11 -20   2      248.02      222.96     68.25 o 
  12 -20   2      522.80      461.85     91.00 o 
  13 -20   2       47.31        2.28     65.98 o 
  14 -20   2       57.99        6.83     72.80 o 
  -6 -19   2      557.82      514.18     91.00 o 
  -5 -19   2        1.00        0.00     88.73 o 
  -4 -19   2       84.31      106.93     70.53 o 
  -3 -19   2       25.96       22.43     45.50 o 
  -2 -19   2     1997.72     2101.22     79.33 o 
  -1 -19   2        3.01        0.00     26.92 o 
   0 -19   2     2058.86     2011.11     76.12 o 
   1 -19   2       63.68       46.45     32.25 o 
   2 -19   2     4198.93     4440.26    133.53 o 
   3 -19   2      346.69      351.36     47.94 o 
   4 -19   2     1093.07     1133.09     71.25 o 
   5 -19   2       37.07       31.01     30.06 o 
   6 -19   2     3950.95     3879.09    188.84 o 
   7 -19   2      639.02      627.93     93.28 o 
   8 -19   2       12.17       31.85     52.33 o 
   9 -19   2      619.90      566.51     86.45 o 
  10 -19   2     2926.16     3105.55    179.73 o 
  11 -19   2      861.13      848.62    106.93 o 
  12 -19   2       19.11        0.00     84.18 o 
  13 -19   2      121.25        0.00     72.80 o 
  14 -19   2      132.61      241.16     88.73 o 
  -7 -18   2       25.71       11.38     63.70 o 
  -6 -18   2       73.23       13.65     63.70 o 
  -5 -18   2        2.54       43.23     54.60 o 
  -4 -18   2      603.94      559.68     88.73 o 
  -3 -18   2       25.14        0.00     44.36 o 
  -2 -18   2     2088.99     2047.55     75.41 o 
  -1 -18   2       26.15       13.40     26.99 o 
   0 -18   2     1474.75     1556.10     54.32 o 
   1 -18   2       12.83        0.00     23.96 o 
   2 -18   2     1742.72     1691.47     82.84 o 
   3 -18   2      158.53      158.24     37.00 o 
   4 -18   2     1460.26     1268.94     70.73 o 
   5 -18   2      605.62      643.27     53.47 o 
   6 -18   2      932.27      933.43     81.90 o 
   7 -18   2       14.67        0.00     56.88 o 
   8 -18   2     3578.07     3824.48    186.56 o 
   9 -18   2     1397.43     1551.64    129.68 o 
  10 -18   2       17.99       11.38     54.60 o 
  11 -18   2      189.01      175.18     68.25 o 
  12 -18   2      880.06      871.37    109.21 o 
  13 -18   2      412.45      368.57     81.90 o 
  14 -18   2      248.00      147.88     70.53 o 
  15 -18   2       26.24       50.05     70.53 o 
  -8 -17   2      390.14      372.59     72.80 o 
  -7 -17   2        4.52        0.00     37.46 o 
  -6 -17   2      547.31      491.43     95.56 o 
  -5 -17   2       30.74        0.00     61.43 o 
  -4 -17   2     1215.84     1138.58     70.98 o 
  -3 -17   2        5.34        0.00     68.25 o 
  -2 -17   2     1809.62     1838.37     86.16 o 
  -1 -17   2        0.07        0.00     29.88 o 
   0 -17   2     1082.63     1105.62     45.14 o 
   1 -17   2       31.39       41.38     20.84 o 
   2 -17   2     1335.40     1311.89     72.39 o 
   3 -17   2      182.17      173.62     35.96 o 
   4 -17   2     2760.79     2808.34    104.66 o 
   5 -17   2      276.74      254.88     39.36 o 
   6 -17   2     7104.38     7011.73    141.47 o 
   7 -17   2     1324.28     1258.14    109.21 o 
   8 -17   2     2074.38     2036.24    134.23 o 
   9 -17   2        5.95        0.00     63.70 o 
  10 -17   2     2192.35     2220.52    150.16 o 
  11 -17   2     1864.18     1936.13    143.33 o 
  12 -17   2      604.09      602.91     93.28 o 
  13 -17   2        1.74        0.00     61.43 o 
  14 -17   2      280.08      204.76     63.70 o 
  15 -17   2      700.48      791.74    113.76 o 
  -9 -16   2        2.61       37.96     42.09 o 
  -8 -16   2      196.51      208.05     51.82 o 
  -7 -16   2       25.37        0.00     39.14 o 
  -6 -16   2     2852.81     2823.35    138.78 o 
  -5 -16   2        0.00        0.00     32.37 o 
  -4 -16   2      473.82      466.79     38.39 o 
  -3 -16   2        8.38        0.00     24.34 o 
  -2 -16   2     3006.76     2917.32     80.48 o 
  -1 -16   2       22.16       62.17     21.91 o 
   0 -16   2      401.20      416.23     30.16 o 
   1 -16   2      103.83      102.01     27.15 o 
   2 -16   2     8202.67     8324.82    189.80 o 
   3 -16   2      451.71      382.50     41.73 o 
   4 -16   2     5002.27     4650.15    116.25 o 
   5 -16   2      105.90       83.32     28.20 o 
   6 -16   2     8490.80     8509.03    150.16 o 
   7 -16   2      482.42      398.15     63.70 o 
   8 -16   2      162.97      141.06     59.15 o 
   9 -16   2     1307.72     1228.57    111.48 o 
  10 -16   2     4985.77     5355.64    216.14 o 
  11 -16   2      277.51      145.61     63.70 o 
  12 -16   2      799.96      832.70    102.38 o 
  13 -16   2      937.34      930.53    111.48 o 
  14 -16   2      260.98      282.12     79.63 o 
  15 -16   2        8.39        0.00     84.18 o 
  16 -16   2      145.43      172.91     70.53 o 
  -9 -15   2       17.88        4.83     55.74 o 
  -8 -15   2     2430.22     2521.45    116.91 o 
  -7 -15   2        3.20       61.30     41.73 o 
  -6 -15   2      707.67      685.09     61.76 o 
  -5 -15   2        0.60        0.00     24.82 o 
  -4 -15   2     3431.23     3368.91     88.19 o 
  -3 -15   2       74.96      100.84     22.00 o 
  -2 -15   2       23.38       46.52     17.13 o 
  -1 -15   2       26.53       19.94     21.35 o 
   0 -15   2    11542.49    11662.04    127.79 o 
   1 -15   2        3.80        0.00     18.17 o 
   2 -15   2       75.17      100.98     22.30 o 
   3 -15   2       82.95       37.60     28.82 o 
   4 -15   2     6841.56     7179.50    137.60 o 
   5 -15   2      952.37      915.81     95.56 o 
   6 -15   2      119.21      128.69     30.71 o 
   7 -15   2        7.34        0.00     56.88 o 
   8 -15   2     4212.13     4361.41    179.73 o 
   9 -15   2     1390.37     1499.31    120.58 o 
  10 -15   2       52.69        0.00     59.15 o 
  11 -15   2     1057.27     1067.03    106.93 o 
  12 -15   2      845.05     1032.91    104.66 o 
  13 -15   2      256.12      279.84     72.80 o 
  14 -15   2        4.66        0.00     65.98 o 
  15 -15   2      608.44      616.56    100.11 o 
  16 -15   2      675.29      627.93    102.38 o 
 -10 -14   2      437.15      393.44     89.87 o 
  -9 -14   2       12.82        0.00     58.02 o 
  -8 -14   2       18.90        0.00     34.96 o 
  -7 -14   2       22.72        0.00     33.89 o 
  -6 -14   2     2699.73     2750.14    108.83 o 
  -5 -14   2       13.57        0.00     32.42 o 
  -4 -14   2      657.44      614.10     39.71 o 
  -3 -14   2        0.05        0.00     25.28 o 
  -2 -14   2     4774.10     4663.46     78.85 o 
  -1 -14   2      206.38      209.27     21.01 o 
   0 -14   2      344.18      351.27     24.65 o 
   1 -14   2        0.83        0.00     14.01 o 
   2 -14   2     3934.77     4100.08     84.92 o 
   3 -14   2        3.90        5.20     28.12 o 
   4 -14   2      417.90      397.47     37.58 o 
   5 -14   2      109.66       62.00     27.77 o 
   6 -14   2     5384.08     5165.30    128.54 o 
   7 -14   2      336.32      400.42     68.25 o 
   8 -14   2       28.43        0.00     59.15 o 
   9 -14   2      253.01      227.51     59.15 o 
  10 -14   2     1727.27     1745.02    122.86 o 
  11 -14   2     1318.53     1458.36    118.31 o 
  12 -14   2       26.99       31.85     59.15 o 
  13 -14   2      227.40      329.89     70.53 o 
  14 -14   2     1373.07     1415.13    122.86 o 
  15 -14   2      835.04      939.63    113.76 o 
  16 -14   2       38.50        0.00     63.70 o 
 -11 -13   2      136.85      103.56     44.96 o 
 -10 -13   2       41.80        0.00     37.78 o 
  -9 -13   2      163.69       93.79     39.39 o 
  -8 -13   2     1403.45     1507.37    108.07 o 
  -7 -13   2       12.23        0.00     62.57 o 
  -6 -13   2       64.09       85.56     36.68 o 
  -5 -13   2        6.02        0.00     30.03 o 
  -4 -13   2     5865.05     5936.81    107.14 o 
  -3 -13   2       20.39        0.00     22.57 o 
  -2 -13   2     7521.54     7407.33    109.18 o 
  -1 -13   2      101.37      104.41     19.63 o 
   0 -13   2    12556.65    12584.58    113.83 o 
   1 -13   2      275.63      296.44     19.19 o 
   2 -13   2     2271.84     2129.62     44.53 o 
   3 -13   2       21.22        4.42     26.79 o 
   4 -13   2     3873.46     3787.39     56.06 o 
   5 -13   2      765.02      756.99     45.34 o 
   6 -13   2      367.65      408.87     35.77 o 
   7 -13   2      126.60      102.38     50.05 o 
   8 -13   2     6834.08     6647.92    211.59 o 
   9 -13   2      415.58      416.35     61.43 o 
  10 -13   2      345.77      325.34     65.98 o 
  11 -13   2      135.94      129.68     68.25 o 
  12 -13   2     2445.02     2395.71    147.88 o 
  13 -13   2     1344.20     1419.68    120.58 o 
  14 -13   2      376.03      295.77     68.25 o 
  15 -13   2       81.92      204.76     81.90 o 
  16 -13   2      356.84      343.67     58.31 o 
  17 -13   2      371.24      445.92     95.56 o 
 -11 -12   2      118.68       61.43    122.86 o 
 -10 -12   2     1257.90     1134.37     81.23 o 
  -9 -12   2      114.33       31.85     91.00 o 
  -8 -12   2      645.63      638.48     60.31 o 
  -7 -12   2        8.15        0.00     34.90 o 
  -6 -12   2     2813.24     2877.48     77.97 o 
  -5 -12   2      116.22       37.27     21.52 o 
  -4 -12   2     7488.25     7536.26    115.53 o 
  -3 -12   2        9.10        0.00     24.02 o 
  -2 -12   2    19586.00    19727.47    170.01 o 
  -1 -12   2       69.58       92.29     17.58 o 
   0 -12   2     6579.37     6853.75    112.96 o 
   1 -12   2      132.41      129.81     14.55 o 
   2 -12   2     6678.80     6716.37     73.94 o 
   3 -12   2       18.90       37.78     22.35 o 
   4 -12   2     6979.96     7012.31    158.64 o 
   5 -12   2      156.31      192.67     27.77 o 
   6 -12   2    13521.70    13359.53    266.19 o 
   7 -12   2       86.23       77.35     50.05 o 
   8 -12   2      992.23      946.45     84.18 o 
   9 -12   2        3.60        2.28     54.60 o 
  10 -12   2     1170.64     1133.01     95.56 o 
  11 -12   2     1767.42     1814.92     74.79 o 
  12 -12   2     1560.92     1531.16    120.58 o 
  13 -12   2       42.90       27.30     54.60 o 
  14 -12   2      495.76      407.25     79.63 o 
  15 -12   2      463.26      507.35     88.73 o 
  16 -12   2      312.82      254.46     50.50 o 
  17 -12   2       19.34       18.20     56.88 o 
 -12 -11   2      469.50      475.56     61.17 o 
 -11 -11   2      347.22      385.53     57.85 o 
 -10 -11   2      729.89      742.05     66.63 o 
  -9 -11   2        8.91        0.00     35.96 o 
  -8 -11   2      137.10      105.52     38.68 o 
  -7 -11   2      137.43      156.08     27.77 o 
  -6 -11   2     4899.36     4810.02    118.07 o 
  -5 -11   2       36.04        0.00     40.09 o 
  -4 -11   2     1587.35     1597.80     53.21 o 
  -3 -11   2       33.96       27.81     18.83 o 
  -2 -11   2     5959.02     6013.11    101.88 o 
  -1 -11   2       78.29       57.96     17.85 o 
   0 -11   2      141.19      124.26     17.81 o 
   1 -11   2      131.58      118.35     13.88 o 
   2 -11   2    34308.69    35302.54    209.63 o 
   3 -11   2       86.25      104.19     25.03 o 
   4 -11   2     8880.31     8856.69    169.54 o 
   5 -11   2      832.77      914.09     41.65 o 
   6 -11   2     1648.86     1770.05    100.11 o 
   7 -11   2        7.38        0.00     45.50 o 
   8 -11   2      132.85      129.68     47.78 o 
   9 -11   2       48.98       54.93     44.36 o 
  10 -11   2     2755.84     2653.96     83.06 o 
  11 -11   2        0.59        0.00     16.90 o 
  12 -11   2     1407.44     1559.17    155.85 o 
  13 -11   2      792.44      864.55     97.83 o 
  14 -11   2      704.88      846.35    102.38 o 
  15 -11   2      123.77      148.61     40.82 o 
  16 -11   2       14.96        0.00     43.44 o 
  17 -11   2      578.26      844.07    116.03 o 
 -13 -10   2      311.69      286.34     55.34 o 
 -12 -10   2      506.91      538.71     65.43 o 
 -11 -10   2        0.65        0.00     43.35 o 
 -10 -10   2        1.82        0.00     38.68 o 
  -9 -10   2      624.83      568.30     54.70 o 
  -8 -10   2     4976.21     5218.67    139.85 o 
  -7 -10   2       58.75       27.64     30.49 o 
  -6 -10   2      746.46      790.25     41.08 o 
  -5 -10   2       19.39        0.00     22.41 o 
  -4 -10   2     1376.98     1301.47     46.37 o 
  -3 -10   2        5.02        0.00      9.58 o 
  -2 -10   2      587.02      553.78     30.12 o 
  -1 -10   2      222.14      209.48     20.06 o 
   0 -10   2    39303.83    38917.41    195.31 o 
   1 -10   2       59.49      102.60     13.64 o 
   2 -10   2     1937.58     1762.34     37.11 o 
   3 -10   2      528.04      518.10     31.09 o 
   4 -10   2    15834.05    14835.29    200.75 o 
   5 -10   2       65.10       79.63     36.40 o 
   6 -10   2       54.84        0.00     36.40 o 
   7 -10   2     2149.29     2136.34    109.21 o 
   8 -10   2     6989.56     6907.79    133.09 o 
   9 -10   2      570.32      595.89     41.25 o 
  10 -10   2      109.66       41.71     29.58 o 
  11 -10   2      743.25      791.78     51.38 o 
  12 -10   2      380.85      373.51     30.83 o 
  13 -10   2      119.52      124.50     23.29 o 
  14 -10   2      166.73       93.28     56.88 o 
  15 -10   2      167.63      203.72     69.39 o 
  16 -10   2     1082.10      932.80    111.48 o 
  17 -10   2      228.31      170.63     72.80 o 
 -13  -9   2      115.94      128.67     44.96 o 
 -12  -9   2       14.39        0.00     35.28 o 
 -11  -9   2      533.40      457.96     53.73 o 
 -10  -9   2     2859.45     2764.82    109.25 o 
  -9  -9   2      152.09       89.52     36.90 o 
  -8  -9   2       23.99        0.00     83.04 o 
  -7  -9   2     1073.83     1095.34     46.50 o 
  -6  -9   2     6506.85     6256.58    101.12 o 
  -5  -9   2      112.61      118.58     20.87 o 
  -4  -9   2     2187.03     2147.17     56.13 o 
  -3  -9   2      182.37      202.29     13.74 o 
  -2  -9   2    35327.59    37165.59    388.98 o 
  -1  -9   2     1642.66     1704.35     42.22 o 
   0  -9   2      207.25      173.54     15.09 o 
   1  -9   2      995.36     1039.10     24.70 o 
   2  -9   2    68531.76    68797.05    200.54 o 
   3  -9   2        9.92        0.00     16.38 o 
   4  -9   2     1319.44     1455.78     29.42 o 
   5  -9   2      248.81      143.33     34.13 o 
   6  -9   2     9142.80     8267.80    186.56 o 
   7  -9   2      639.18      655.16     36.16 o 
   8  -9   2     4062.04     3861.03     86.91 o 
   9  -9   2      958.20      934.90     50.28 o 
  10  -9   2       89.85       29.99     23.70 o 
  11  -9   2       12.93        0.00     26.01 o 
  12  -9   2       52.00       63.59     20.16 o 
  13  -9   2      381.45      426.82     35.10 o 
  14  -9   2     1013.50     1017.33     55.13 o 
  15  -9   2      468.20      516.42     44.94 o 
  16  -9   2        7.39       56.88     61.43 o 
  17  -9   2      186.87      161.53     72.80 o 
 -14  -8   2      177.44      191.11     68.25 o 
 -13  -8   2      146.62      150.06     60.29 o 
 -12  -8   2     2549.84     2687.33    113.37 o 
 -11  -8   2      347.44      267.26     75.08 o 
 -10  -8   2       49.32        0.00     35.26 o 
  -9  -8   2      634.80      702.86     59.15 o 
  -8  -8   2     4489.59     4302.21    105.65 o 
  -7  -8   2      125.70       99.67     22.01 o 
  -6  -8   2      158.26      140.85     21.63 o 
  -5  -8   2      679.72      697.84     37.93 o 
  -4  -8   2    10234.71    10775.42    113.72 o 
  -3  -8   2       42.85       41.38     11.37 o 
  -2  -8   2     2085.05     1925.49     44.86 o 
  -1  -8   2       13.77       15.88     12.51 o 
   0  -8   2    43436.05    44370.79    343.54 o 
   1  -8   2     2319.30     2435.57     34.34 o 
   2  -8   2      182.43      195.62     19.37 o 
   3  -8   2      138.12      158.47     13.18 o 
   4  -8   2    28366.86    27690.31    173.76 o 
   5  -8   2     3664.37     3562.85    113.76 o 
   6  -8   2      851.79      935.86     39.14 o 
   7  -8   2     2696.30     2582.70     67.18 o 
   8  -8   2     5937.29     5666.53    117.17 o 
   9  -8   2      380.01      364.64     33.67 o 
  10  -8   2     1530.41     1449.25    100.11 o 
  11  -8   2      317.04      393.60     65.98 o 
  12  -8   2      306.89      328.76     36.52 o 
  13  -8   2      576.98      645.36     56.88 o 
  14  -8   2       77.99       57.53     23.63 o 
  15  -8   2      332.96      349.65     40.41 o 
  16  -8   2      191.62      196.55     39.88 o 
  17  -8   2      199.41      190.50     43.69 o 
 -14  -7   2      536.59      566.51     97.83 o 
 -13  -7   2      603.42      737.96    183.15 o 
 -12  -7   2      207.08      240.35     44.61 o 
 -11  -7   2      266.84      328.13     46.46 o 
 -10  -7   2     2005.40     1949.06     88.31 o 
  -9  -7   2      800.88      789.06     56.69 o 
  -8  -7   2      299.87      330.18     28.91 o 
  -7  -7   2      918.77      891.49     39.67 o 
  -6  -7   2     6010.62     5989.36     90.03 o 
  -5  -7   2      574.71      498.99     28.09 o 
  -4  -7   2     2934.28     2659.35     63.13 o 
  -3  -7   2      435.59      414.52     16.20 o 
  -2  -7   2     2075.48     1826.63     40.34 o 
  -1  -7   2      226.63      204.52     15.96 o 
   0  -7   2    21952.91    21806.88    188.27 o 
   1  -7   2     1035.19     1049.16     26.49 o 
   2  -7   2    14150.09    13683.11    163.97 o 
   3  -7   2     2534.32     2638.01     54.97 o 
   4  -7   2    14885.97    15320.69    209.31 o 
   5  -7   2       43.00       46.05     21.61 o 
   6  -7   2    27957.44    27575.89    499.39 o 
   7  -7   2     1751.35     1920.65     57.39 o 
   8  -7   2      315.03      261.64     50.05 o 
   9  -7   2       46.95        2.28     45.50 o 
  10  -7   2     3801.08     3935.97    152.43 o 
  11  -7   2     2736.47     2777.93    138.78 o 
  12  -7   2      532.93      350.78     56.88 o 
  13  -7   2      164.93      142.30     28.57 o 
  14  -7   2      534.47      537.80     44.20 o 
  15  -7   2      443.01      360.23     76.22 o 
  16  -7   2      368.97      383.36     86.45 o 
  17  -7   2       24.97       23.60     33.89 o 
 -15  -6   2      358.52      241.16     65.98 o 
 -14  -6   2      509.91      400.42     84.18 o 
 -13  -6   2        4.28        0.00     37.58 o 
 -12  -6   2     1828.26     1779.95     98.97 o 
 -11  -6   2      755.18      799.03     62.19 o 
 -10  -6   2     1055.20     1042.73     64.11 o 
  -9  -6   2        3.37        0.00     23.54 o 
  -8  -6   2     3481.58     3267.18     71.45 o 
  -7  -6   2     2029.78     2115.35     55.83 o 
  -6  -6   2     3049.62     2924.99     61.22 o 
  -5  -6   2       44.03       43.94     15.15 o 
  -4  -6   2    16043.26    16861.95    185.54 o 
  -3  -6   2     1740.31     1895.65     29.92 o 
  -2  -6   2    13632.46    14229.10    117.55 o 
  -1  -6   2       67.20      174.72     18.40 o 
   0  -6   2     1664.86     1490.83     49.72 o 
   1  -6   2     2001.20     1909.99     36.45 o 
   2  -6   2    39673.07    41168.55    247.71 o 
   3  -6   2      181.16      205.95     14.02 o 
   4  -6   2     9607.60     9521.95     98.97 o 
   5  -6   2     1015.58      985.32     35.35 o 
   6  -6   2    35413.20    35152.95    343.54 o 
   7  -6   2      113.43       54.60     36.40 o 
   8  -6   2     9016.18     8850.24    193.39 o 
   9  -6   2      846.93      853.17     75.08 o 
  10  -6   2     2231.49     2154.54    113.76 o 
  11  -6   2       30.96       75.08     52.33 o 
  12  -6   2     1842.30     1733.94     64.55 o 
  13  -6   2      702.16      691.96     44.93 o 
  14  -6   2       25.86        0.00     26.88 o 
  15  -6   2       11.21        0.00     37.58 o 
  16  -6   2       18.18        0.00     68.25 o 
  17  -6   2      335.73      296.14     51.82 o 
 -15  -5   2        0.90        0.00     56.88 o 
 -14  -5   2      242.47      338.99     79.63 o 
 -13  -5   2      484.55      541.48     84.18 o 
 -12  -5   2     3357.77     3081.08    109.30 o 
 -11  -5   2      283.07      239.82     38.70 o 
 -10  -5   2     1474.34     1460.22     72.13 o 
  -9  -5   2     1220.65     1209.30     46.21 o 
  -8  -5   2     4910.50     4826.69     83.75 o 
  -7  -5   2       24.87        6.26     18.58 o 
  -6  -5   2    10776.67    10263.82    105.69 o 
  -5  -5   2      310.74      287.48     20.08 o 
  -4  -5   2     6953.77     7266.43     73.23 o 
  -3  -5   2      845.78      856.21     19.95 o 
  -2  -5   2     1360.82     1635.58     52.50 o 
  -1  -5   2      247.93      261.47     14.72 o 
   0  -5   2    37862.49    37919.57    298.83 o 
   1  -5   2      672.68      584.88     15.44 o 
   2  -5   2    12054.58    12601.10     79.47 o 
   3  -5   2      839.00      911.82     26.50 o 
   4  -5   2    47919.08    48136.00    862.27 o 
   5  -5   2     1529.02     1369.63     65.98 o 
   6  -5   2      539.90      418.62     45.50 o 
   7  -5   2     2645.36     2718.77    102.38 o 
   8  -5   2    21904.56    21943.58    300.32 o 
   9  -5   2        3.66       27.30     50.05 o 
  10  -5   2     3107.82     3046.39    131.96 o 
  11  -5   2      679.39      738.14     42.90 o 
  12  -5   2      200.98      182.08     28.06 o 
  13  -5   2       15.80        0.00     25.68 o 
  14  -5   2      623.03      562.76     45.38 o 
  15  -5   2      448.50      423.83     50.50 o 
  16  -5   2       92.91       74.64     32.95 o 
  17  -5   2       71.75       31.11     34.56 o 
 -15  -4   2      127.87      154.71     61.43 o 
 -14  -4   2     1386.97     1419.68    134.23 o 
 -13  -4   2      297.93      309.42     70.53 o 
 -12  -4   2        0.51        0.00     37.54 o 
 -11  -4   2      846.08      872.04     57.39 o 
 -10  -4   2    10062.84    10177.87    129.10 o 
  -9  -4   2      213.46      172.28     38.46 o 
  -8  -4   2     6010.46     5938.08     88.99 o 
  -7  -4   2      970.22     1035.32     24.30 o 
  -6  -4   2    11336.07    12108.80     71.38 o 
  -5  -4   2      785.16      812.14     28.39 o 
  -4  -4   2     5160.11     5584.12     62.34 o 
  -3  -4   2      192.88      199.22     10.65 o 
  -2  -4   2    17160.26    18471.14    100.16 o 
  -1  -4   2     1910.38     1805.43     41.00 o 
   0  -4   2     4286.16     4788.26     82.83 o 
   1  -4   2        5.41       27.32      6.68 o 
   2  -4   2     5851.38     6261.42     57.66 o 
   3  -4   2      392.82      486.88     38.68 o 
   4  -4   2     2240.91     2152.27     70.53 o 
   5  -4   2     1679.35     1610.79     68.25 o 
   6  -4   2    80744.62    82602.96    495.98 o 
   7  -4   2      721.91      725.76     61.43 o 
   8  -4   2     1278.54     1267.24     79.63 o 
   9  -4   2     1220.50     1187.62     81.90 o 
  10  -4   2     3454.41     3393.12     97.32 o 
  11  -4   2      129.29      150.67     26.84 o 
  12  -4   2      168.36      214.54     30.39 o 
  13  -4   2      869.13      857.50     48.88 o 
  14  -4   2      965.13      879.96     63.53 o 
  15  -4   2       66.35       81.23     35.28 o 
  16  -4   2      488.61      467.93     54.63 o 
  17  -4   2      226.69      190.33     45.50 o 
 -16  -3   2      205.42      166.08     65.98 o 
 -15  -3   2      198.90      100.11     52.33 o 
 -14  -3   2      703.83      780.37    100.11 o 
 -13  -3   2      659.67      591.53     86.45 o 
 -12  -3   2     4894.73     4999.31    127.91 o 
 -11  -3   2      117.91       91.72     53.47 o 
 -10  -3   2      366.25      353.38     29.26 o 
  -9  -3   2      519.31      495.20     31.19 o 
  -8  -3   2     9009.56     8871.48    104.75 o 
  -7  -3   2      704.73      755.03     31.03 o 
  -6  -3   2     2583.89     3074.89     53.62 o 
  -5  -3   2      705.18      685.74     27.26 o 
  -4  -3   2    72626.06    73970.51    152.32 o 
  -3  -3   2      222.07      228.94     10.29 o 
  -2  -3   2      937.54      979.44     16.95 o 
  -1  -3   2      288.13      266.98     11.00 o 
   0  -3   2      180.24      178.55      8.25 o 
   1  -3   2      477.62      455.38     12.96 o 
   2  -3   2    80777.42    85663.00    341.27 o 
   3  -3   2      831.20      764.44     40.95 o 
   4  -3   2    18578.95    17147.62    191.11 o 
   5  -3   2     1282.80     1315.02     63.70 o 
   6  -3   2     1852.91     1747.30     77.35 o 
   7  -3   2      712.05      671.16     59.15 o 
   8  -3   2    11430.70    10866.00    211.59 o 
   9  -3   2     1005.97     1013.87     53.44 o 
  10  -3   2     1293.75     1323.02     63.53 o 
  11  -3   2      176.77      163.86     27.93 o 
  12  -3   2     3713.59     3708.78     90.91 o 
  13  -3   2      147.64      161.03     29.20 o 
  14  -3   2      400.21      464.22     51.48 o 
  15  -3   2      138.76      113.54     33.67 o 
  16  -3   2      263.51      290.60     49.56 o 
 -16  -2   2      331.78      343.54     75.08 o 
 -15  -2   2      257.53      286.67     68.25 o 
 -14  -2   2     2740.11     2893.96    170.63 o 
 -13  -2   2     1130.22      971.48     97.83 o 
 -12  -2   2      569.38      634.76     84.18 o 
 -11  -2   2     1175.73     1164.85     46.76 o 
 -10  -2   2     6046.68     5977.31     94.68 o 
  -9  -2   2      652.45      665.12     42.93 o 
  -8  -2   2     2220.37     2224.71     49.82 o 
  -7  -2   2       95.38       62.70     14.37 o 
  -6  -2   2     9093.58     8080.58     78.46 o 
  -5  -2   2      655.31      637.13     29.52 o 
  -4  -2   2     2741.65     2931.89     41.00 o 
  -3  -2   2      565.04      592.81     11.43 o 
  -2  -2   2      623.74      774.24     16.22 o 
  -1  -2   2      419.23      310.02     13.65 o 
   1  -2   2       65.90       79.16     11.38 o 
   2  -2   2    52177.20    54700.83    261.64 o 
   3  -2   2        3.80        2.28     22.75 o 
   4  -2   2      479.00      448.20     40.95 o 
   5  -2   2       56.84       40.95     27.30 o 
   6  -2   2    12414.70    11933.03    191.11 o 
   7  -2   2     1799.59     1856.50     86.45 o 
   8  -2   2     7148.11     7121.23    120.66 o 
   9  -2   2       46.07       60.67     28.43 o 
  10  -2   2    17082.73    16996.19    172.25 o 
  11  -2   2     1138.92     1149.55     51.19 o 
  12  -2   2       48.20       32.68     24.50 o 
  13  -2   2      215.44      242.68     39.19 o 
  14  -2   2      867.51      995.78     72.18 o 
  15  -2   2      264.03      279.31     47.54 o 
  16  -2   2       11.29       36.40     43.23 o 
 -16  -1   2      432.12      354.92     79.63 o 
 -15  -1   2      842.09      907.77    104.66 o 
 -14  -1   2     1262.12     1228.57    113.76 o 
 -13  -1   2      209.42      118.31     50.05 o 
 -12  -1   2     1032.97     1001.05     97.83 o 
 -11  -1   2      984.36     1055.27     55.21 o 
 -10  -1   2     5770.88     5848.06     79.55 o 
  -9  -1   2        0.81        0.00     17.32 o 
  -8  -1   2    17625.96    18122.88    121.69 o 
  -7  -1   2      948.85      913.48     27.59 o 
  -6  -1   2     1125.03     1314.00     29.11 o 
  -5  -1   2      260.35      278.91     23.05 o 
  -4  -1   2     5055.45     5206.75     39.08 o 
  -3  -1   2       38.66       34.65      7.00 o 
  -2  -1   2     6450.47     7062.69     37.99 o 
   2  -1   2    10034.76    10520.18    116.03 o 
   3  -1   2       82.69       95.56     25.03 o 
   4  -1   2     2260.59     1954.33     68.25 o 
   5  -1   2     3338.94     3221.58     95.56 o 
   6  -1   2     6411.26     6928.76    101.31 o 
   7  -1   2      264.51      224.60     26.51 o 
   8  -1   2    10244.75    10034.30    142.37 o 
   9  -1   2     2852.23     2749.50     82.05 o 
  10  -1   2     1825.79     1865.32     61.48 o 
  11  -1   2        0.22        0.00     26.73 o 
  12  -1   2     1317.79     1392.48     60.04 o 
  13  -1   2      461.98      471.83     52.80 o 
  14  -1   2      725.65      668.77     61.13 o 
  15  -1   2        1.12        0.00     54.60 o 
  16  -1   2      345.33      298.04     72.80 o 
 -17   0   2      607.12      668.89    102.38 o 
 -16   0   2      503.74      477.78     88.73 o 
 -15   0   2        4.79       56.88     52.33 o 
 -14   0   2      607.43      525.55     77.35 o 
 -13   0   2     1623.56     1865.60    127.41 o 
 -12   0   2     6527.38     6217.40    149.61 o 
 -11   0   2       63.68       36.27     17.29 o 
 -10   0   2     1641.33     1657.96     42.49 o 
  -9   0   2     2478.03     2477.62     49.06 o 
  -8   0   2     4258.11     4125.34     57.26 o 
  -7   0   2      314.81      265.14     17.00 o 
  -6   0   2     2862.39     3116.80     43.68 o 
  -5   0   2      756.30      833.60     20.51 o 
  -4   0   2    12734.72    12322.57    106.54 o 
  -3   0   2      383.45      316.74      9.19 o 
  -2   0   2    49156.61    53197.02    324.96 o 
   1   0   2      713.78      600.63     25.03 o 
   2   0   2    33396.23    36615.86    220.69 o 
   3   0   2      862.71      994.23     50.05 o 
   4   0   2    55688.74    56080.58    564.23 o 
   5   0   2     3598.13     3687.71     69.12 o 
   6   0   2     6103.82     6269.89     96.49 o 
   7   0   2     3405.10     3672.53     82.00 o 
   8   0   2     3876.40     3729.44     88.48 o 
   9   0   2       67.61       49.50     23.62 o 
  10   0   2     5469.13     5078.43     99.29 o 
  11   0   2      568.21      659.38     42.27 o 
  12   0   2     2961.18     2776.57    143.33 o 
  13   0   2       56.96       96.23     53.47 o 
  14   0   2      177.41      145.61     52.33 o 
  15   0   2      294.11      352.64     79.63 o 
  16   0   2      176.39      273.02     75.08 o 
 -17   1   2      100.13       79.63     56.88 o 
 -16   1   2       31.08       31.85     45.50 o 
 -15   1   2      695.87      805.39    100.11 o 
 -14   1   2     1785.11     1966.71    116.03 o 
 -13   1   2      325.47      309.35     44.22 o 
 -12   1   2      862.80      832.64     58.70 o 
 -11   1   2     3445.50     3476.11     79.67 o 
 -10   1   2    11092.44    11382.66    103.51 o 
  -9   1   2       22.23        1.10     14.44 o 
  -8   1   2     2939.19     2845.41     46.01 o 
  -7   1   2      237.29      249.31     15.22 o 
  -6   1   2    15043.57    15595.92    177.99 o 
  -5   1   2     1183.62     1154.62     21.67 o 
  -4   1   2     4363.10     4957.49     52.54 o 
  -3   1   2     2670.15     2662.04     23.90 o 
  -2   1   2     6988.94     7975.22    107.57 o 
   1   1   2       96.77       95.56     15.93 o 
   2   1   2    26107.29    26567.77    208.17 o 
   3   1   2     2191.49     2387.65     45.91 o 
   4   1   2     4049.99     4781.28     70.57 o 
   5   1   2      677.37      660.60     32.05 o 
   6   1   2    16957.37    16790.04    159.24 o 
   7   1   2       83.71       73.11     23.97 o 
   8   1   2     2745.12     2674.47     74.79 o 
   9   1   2      446.60      433.30     33.59 o 
  10   1   2     1884.46     1803.83     60.15 o 
  11   1   2      201.53      263.30     42.07 o 
  12   1   2      454.59      404.54     47.27 o 
  13   1   2      690.01      625.66     88.73 o 
  14   1   2     1059.34     1023.81    113.76 o 
  15   1   2        3.93        0.00     63.70 o 
 -17   2   2      226.27      234.34     65.98 o 
 -16   2   2      349.37      147.88     52.33 o 
 -15   2   2      324.36      329.42     45.83 o 
 -14   2   2       20.37        0.00     32.05 o 
 -13   2   2      959.58      933.41     64.29 o 
 -12   2   2     5458.91     5329.75    101.76 o 
 -11   2   2      253.97      255.52     27.69 o 
 -10   2   2      655.94      607.63     27.04 o 
  -9   2   2     1689.54     1779.29     39.73 o 
  -8   2   2     8480.51     8667.66     74.13 o 
  -7   2   2      306.62      326.32     16.14 o 
  -6   2   2      179.88      229.38     11.80 o 
  -5   2   2      412.00      470.28     17.54 o 
  -4   2   2    14262.09    14655.53     98.93 o 
  -3   2   2     1532.22     1640.88     28.82 o 
  -2   2   2     9686.89    10496.24    114.92 o 
  -1   2   2      372.12      422.22     31.85 o 
   0   2   2    43178.02    43600.61    559.68 o 
   1   2   2      598.45      684.81     34.13 o 
   2   2   2    33035.42    35673.96    247.99 o 
   3   2   2       19.37       28.64     20.48 o 
   4   2   2    55162.71    54105.11    326.48 o 
   5   2   2     1836.05     1932.57    116.03 o 
   6   2   2     1463.85     1314.69     48.89 o 
   7   2   2      824.84      833.85     69.39 o 
   8   2   2     1195.10     1231.45     60.88 o 
   9   2   2      967.21      929.80     55.34 o 
  10   2   2     1198.06     1012.08     60.88 o 
  11   2   2      695.42      777.30     58.57 o 
  12   2   2     2590.44     2339.08    103.52 o 
  13   2   2       92.56       68.25     47.78 o 
  14   2   2        1.02       18.20     50.05 o 
  15   2   2       24.92       34.13     63.70 o 
 -17   3   2      468.87      564.23     86.45 o 
 -16   3   2       15.32       46.85     35.28 o 
 -15   3   2      321.64      343.45     49.05 o 
 -14   3   2     1694.37     1650.78     84.45 o 
 -13   3   2      648.90      648.63     77.35 o 
 -12   3   2      287.30      262.26     29.34 o 
 -11   3   2     1735.87     1704.21     57.16 o 
 -10   3   2    13662.68    13280.14    140.90 o 
  -9   3   2     2089.60     2067.95     38.74 o 
  -8   3   2     3001.17     3048.70     41.23 o 
  -7   3   2       43.04       42.52      7.81 o 
  -6   3   2    23141.13    23024.63    156.80 o 
  -5   3   2     1676.42     1702.64     39.39 o 
  -4   3   2     3718.08     4103.73     45.14 o 
  -3   3   2     1088.87     1037.97     29.08 o 
  -2   3   2      638.53      616.56     31.85 o 
  -1   3   2      669.83      805.39     36.40 o 
   0   3   2    17466.65    19611.99    148.44 o 
   1   3   2      328.97      270.76     13.76 o 
   2   3   2    21099.84    21882.15    204.76 o 
   3   3   2      844.96      841.80     47.78 o 
   4   3   2     2273.90     2614.12     86.45 o 
   5   3   2      395.88      382.22     43.23 o 
   6   3   2    12917.45    12435.83    211.59 o 
   7   3   2     1947.89     2091.86     73.53 o 
   8   3   2      406.00      375.13     39.19 o 
   9   3   2      850.10      784.22     54.06 o 
  10   3   2     1989.44     2029.41     83.24 o 
  11   3   2      451.95      469.87     86.45 o 
  12   3   2      152.96       72.80     47.78 o 
  13   3   2      351.27      341.27     75.08 o 
  14   3   2      193.38      191.11     68.25 o 
  15   3   2        7.99        0.00     59.15 o 
 -17   4   2       54.12       55.14     31.98 o 
 -16   4   2     1511.92     1457.48     86.45 o 
 -15   4   2     1291.02     1397.15    113.76 o 
 -14   4   2      354.75      390.33     47.27 o 
 -13   4   2       82.52       95.73     31.09 o 
 -12   4   2     3984.83     4000.20     88.51 o 
 -11   4   2     2961.95     3018.83     74.50 o 
 -10   4   2     9510.56     9089.27    116.96 o 
  -9   4   2      536.64      519.49     18.42 o 
  -8   4   2    15632.79    15455.74    277.56 o 
  -7   4   2     1977.96     2070.71     53.02 o 
  -6   4   2    19020.71    20695.89    194.52 o 
  -5   4   2        2.59        5.01      9.36 o 
  -4   4   2     8072.09     8031.11     61.84 o 
  -3   4   2      201.66      175.18     22.75 o 
  -2   4   2    43480.55    45561.65    279.84 o 
  -1   4   2      739.59      734.87     38.68 o 
   0   4   2    65039.26    66503.05    200.34 o 
   1   4   2      566.67      599.46     19.61 o 
   2   4   2     6080.46     6186.06    118.31 o 
   3   4   2       18.77        0.00     20.48 o 
   4   4   2    31974.95    32456.93    309.42 o 
   5   4   2     1136.00     1296.82     70.53 o 
   6   4   2     6495.85     6410.27    116.23 o 
   7   4   2        7.58        0.00     30.71 o 
   8   4   2     8514.67     8162.53    148.97 o 
   9   4   2     1385.45     1420.02    118.31 o 
  10   4   2       12.51        0.00     27.30 o 
  11   4   2      193.12      143.91     36.56 o 
  12   4   2      602.91      625.45     56.69 o 
  13   4   2      236.64      295.77     79.63 o 
  14   4   2       58.30       22.75     59.15 o 
 -17   5   2      534.36      474.67     56.69 o 
 -16   5   2      450.26      401.17     54.60 o 
 -15   5   2        6.61        8.34     34.90 o 
 -14   5   2     1490.94     1299.29     73.79 o 
 -13   5   2     2222.78     2173.37     71.48 o 
 -12   5   2     3780.11     3754.14     85.48 o 
 -11   5   2       51.89       12.07     31.47 o 
 -10   5   2     3374.67     3408.47     71.82 o 
  -9   5   2     2155.80     2120.29     65.02 o 
  -8   5   2     2475.43     2487.34     97.83 o 
  -7   5   2      236.95      225.85     39.81 o 
  -6   5   2     1119.91     1027.43     29.78 o 
  -5   5   2      431.36      478.21     42.09 o 
  -4   5   2     2296.10     2109.72     25.48 o 
  -3   5   2      653.72      721.21     43.23 o 
  -2   5   2      601.72      914.60     45.50 o 
  -1   5   2      316.82      286.67     31.85 o 
   0   5   2    32277.26    32579.97    649.55 o 
   1   5   2      156.64      175.85     13.44 o 
   2   5   2    29802.10    31569.63    284.39 o 
   3   5   2       99.30      104.66     27.30 o 
   4   5   2     9363.15     8812.67    122.14 o 
   5   5   2      398.71      391.07     36.40 o 
   6   5   2    30536.00    31316.73    260.59 o 
   7   5   2     1015.70     1047.61     58.02 o 
   8   5   2      627.34      681.65     49.17 o 
   9   5   2        3.58        0.00     27.77 o 
  10   5   2     1832.62     1909.42     83.08 o 
  11   5   2      395.74      414.07     77.35 o 
  12   5   2      318.71      322.80     44.70 o 
  13   5   2        5.91        0.00     56.88 o 
  14   5   2      483.41      395.87     81.90 o 
 -17   6   2        2.46        0.00     37.03 o 
 -16   6   2      222.64       88.62     33.89 o 
 -15   6   2      946.31      922.87     64.11 o 
 -14   6   2     3715.32     3635.32    118.88 o 
 -13   6   2      250.38      219.75     29.92 o 
 -12   6   2     4469.86     4278.01     91.09 o 
 -11   6   2     2118.36     2069.55     61.72 o 
 -10   6   2      629.19      662.82     41.73 o 
  -9   6   2       49.37       39.60     20.62 o 
  -8   6   2     2767.42     2770.80     55.86 o 
  -7   6   2     1300.49     1292.20     35.48 o 
  -6   6   2     7731.52     7304.27     78.57 o 
  -5   6   2       11.30       14.65      5.14 o 
  -4   6   2    11117.97    11649.80     82.62 o 
  -3   6   2        8.50       11.38     20.48 o 
  -2   6   2     6346.27     6313.47    125.13 o 
  -1   6   2      111.26      143.78     17.06 o 
   0   6   2    12180.22    13882.10     89.84 o 
   1   6   2       93.93      105.60     21.61 o 
   2   6   2    26135.53    25533.55    207.57 o 
   3   6   2      164.84      183.15     22.52 o 
   4   6   2     2852.90     2614.36     71.58 o 
   5   6   2      140.39      159.03     35.26 o 
   6   6   2    10451.78    10518.00    257.09 o 
   7   6   2      256.73      246.22     44.36 o 
   8   6   2     2706.46     2539.77     88.09 o 
   9   6   2      458.93      495.82     51.19 o 
  10   6   2     1582.37     1567.88     79.04 o 
  11   6   2       46.22       32.35     48.92 o 
  12   6   2      429.92      350.34     56.88 o 
  13   6   2      298.81      243.13     52.33 o 
  14   6   2      102.23        0.00     72.80 o 
 -17   7   2      340.24      290.62     47.54 o 
 -16   7   2     1191.44     1128.03     75.15 o 
 -15   7   2      289.31      301.51     43.23 o 
 -14   7   2      566.69      492.11     38.66 o 
 -13   7   2     1673.29     1678.33     63.09 o 
 -12   7   2     6038.69     5935.89    106.22 o 
 -11   7   2      531.26      545.30     32.65 o 
 -10   7   2     5563.08     5644.64     89.33 o 
  -9   7   2     1781.63     1800.66     48.22 o 
  -8   7   2     4460.19     4391.04     68.63 o 
  -7   7   2      895.95      894.45     29.23 o 
  -6   7   2     5255.22     5649.99     61.96 o 
  -5   7   2     2155.25     2062.25     26.85 o 
  -4   7   2     8749.53     8135.90     89.65 o 
  -3   7   2      110.89      116.03     29.58 o 
  -2   7   2    18636.73    20089.91     97.75 o 
  -1   7   2      397.88      370.40     16.50 o 
   0   7   2    19892.79    19690.63    165.30 o 
   1   7   2        1.61        7.28     20.48 o 
   2   7   2       64.99       73.66      9.53 o 
   3   7   2       82.75      111.30     23.29 o 
   4   7   2    19748.13    19379.96    196.95 o 
   5   7   2        0.94        0.46     23.97 o 
   6   7   2     3662.44     3332.77    109.21 o 
   7   7   2       30.99        0.00     26.50 o 
   8   7   2     8490.87     8097.12    237.75 o 
   9   7   2      125.55      109.30     52.33 o 
  10   7   2      672.09      589.26     84.18 o 
  11   7   2      287.13      304.75     50.50 o 
  12   7   2      783.60      785.19     69.63 o 
  13   7   2       20.25        0.00     70.53 o 
 -17   8   2      390.55      323.56     56.88 o 
 -16   8   2       77.17       94.32     35.35 o 
 -15   8   2      660.00      609.63     43.93 o 
 -14   8   2     2449.26     2396.55     65.94 o 
 -13   8   2      458.04      446.96     31.22 o 
 -12   8   2      164.55      109.63     23.35 o 
 -11   8   2     1458.22     1377.89     48.73 o 
 -10   8   2    21022.25    21392.30    171.03 o 
  -9   8   2      984.54      948.93     35.45 o 
  -8   8   2     1021.08     1087.36     34.97 o 
  -7   8   2     1339.64     1461.03     35.90 o 
  -6   8   2    22456.26    22714.35     96.33 o 
  -5   8   2      543.03      466.07     24.80 o 
  -4   8   2      899.81      966.85     35.35 o 
  -3   8   2       65.80       31.85     25.03 o 
  -2   8   2     7984.69     8447.33     71.80 o 
  -1   8   2       71.97       50.89     10.14 o 
   0   8   2      753.67      728.17     25.58 o 
   1   8   2        6.04       17.77     11.57 o 
   2   8   2    11082.34    10584.68    164.44 o 
   3   8   2      416.90      441.14     34.56 o 
   4   8   2      223.11      214.82     29.47 o 
   5   8   2      410.67      419.28     51.19 o 
   6   8   2    26882.58    26460.56    375.40 o 
   7   8   2      185.06      209.31     34.34 o 
   8   8   2      144.50       93.21     29.58 o 
   9   8   2      163.20      151.90     32.72 o 
  10   8   2     3539.33     3525.78    126.22 o 
  11   8   2      133.68      149.48     52.33 o 
  12   8   2       39.48        0.00     35.28 o 
  13   8   2       58.93       17.39    105.79 o 
 -17   9   2      162.31      195.66     65.98 o 
 -16   9   2     1160.39     1253.75     80.28 o 
 -15   9   2      394.72      339.00     45.34 o 
 -14   9   2      272.56      207.64     29.12 o 
 -13   9   2      207.36      191.11     28.38 o 
 -12   9   2     6339.01     6328.25    104.96 o 
 -11   9   2     2596.54     2496.00     63.24 o 
 -10   9   2       18.92        0.00     18.31 o 
  -9   9   2     4594.03     4496.88     72.55 o 
  -8   9   2    20505.75    20789.88    154.39 o 
  -7   9   2     1433.05     1392.21     36.83 o 
  -6   9   2     2217.81     2281.51     49.17 o 
  -5   9   2     1011.74      974.76     36.52 o 
  -4   9   2    28881.12    30256.28    418.62 o 
  -3   9   2      244.17      207.04     36.40 o 
  -2   9   2     4858.91     5560.00     64.91 o 
  -1   9   2       20.44       25.10      9.69 o 
   0   9   2    11456.49    12044.87    103.41 o 
   1   9   2       81.98       81.71     13.71 o 
   2   9   2      718.44      796.38     26.42 o 
   3   9   2       15.71        3.20     21.67 o 
   4   9   2     4358.55     4146.19     99.74 o 
   5   9   2     1093.03     1026.05     89.87 o 
   6   9   2     3137.61     3207.36     97.98 o 
   7   9   2      109.33       55.84     43.23 o 
   8   9   2     6940.51     6738.92    313.97 o 
   9   9   2      165.01      239.55     46.57 o 
  10   9   2       96.50       15.27     36.17 o 
  11   9   2        6.45       62.48     45.50 o 
  12   9   2      453.81      471.05     62.32 o 
 -17  10   2      655.19      773.54    109.21 o 
 -16  10   2      315.78      293.01     42.64 o 
 -15  10   2       42.79       19.46     24.35 o 
 -14  10   2      488.17      491.67     40.41 o 
 -13  10   2     2228.59     2228.35     88.09 o 
 -12  10   2     5833.61     5580.23    131.65 o 
 -11  10   2       38.29        9.77     55.74 o 
 -10  10   2    18640.83    19041.14    344.68 o 
  -9  10   2     3887.66     3929.29     98.46 o 
  -8  10   2     3282.90     3275.62     59.21 o 
  -7  10   2        2.14        3.26      6.13 o 
  -6  10   2     4860.96     4672.95    143.33 o 
  -5  10   2     2640.28     2746.55     65.23 o 
  -4  10   2     1970.78     1845.63     56.85 o 
  -3  10   2      454.99      511.90     54.60 o 
  -2  10   2     4969.56     5030.53    128.54 o 
  -1  10   2       51.62       39.96     11.22 o 
   0  10   2     6907.02     7150.11    111.68 o 
   1  10   2      104.62      106.16     15.56 o 
   2  10   2       52.49       54.24     13.90 o 
   3  10   2      237.11      259.23     44.36 o 
   4  10   2     6353.22     6429.56    127.09 o 
   5  10   2        0.25        0.00     34.13 o 
   6  10   2     1111.56     1175.62     63.41 o 
   7  10   2      184.05      178.40     36.58 o 
   8  10   2      164.43      212.63     33.45 o 
   9  10   2       22.07        0.00     36.90 o 
  10  10   2      454.65      362.82     53.02 o 
  11  10   2       91.13       59.85     36.58 o 
 -17  11   2       24.92       81.90     59.15 o 
 -16  11   2        5.68        0.00     47.78 o 
 -15  11   2      694.50      773.96     52.30 o 
 -14  11   2     1821.91     1781.35     70.97 o 
 -13  11   2       24.20        0.00     29.56 o 
 -12  11   2     1533.46     1412.60     69.63 o 
 -11  11   2     2953.75     3064.07     96.52 o 
 -10  11   2     3692.09     3665.23    152.43 o 
  -9  11   2      556.73      543.75     68.25 o 
  -8  11   2     5331.63     5191.83    170.63 o 
  -7  11   2     2505.03     2437.83     57.62 o 
  -6  11   2    19790.59    19737.52    261.64 o 
  -5  11   2        0.01        0.00     21.66 o 
  -4  11   2    13315.81    13198.45    155.78 o 
  -3  11   2       87.20       75.08     23.97 o 
  -2  11   2     1209.80     1304.63     38.23 o 
  -1  11   2      185.36      167.28     19.61 o 
   0  11   2     1151.19     1132.48     36.45 o 
   1  11   2        2.47        0.00     13.34 o 
   2  11   2     7178.82     7438.68    120.43 o 
   3  11   2      171.36      134.05     28.82 o 
   4  11   2      943.16      937.24     53.88 o 
   5  11   2      302.14      240.24     32.95 o 
   6  11   2      401.99      418.85     42.43 o 
   7  11   2        1.63        0.00     25.21 o 
   8  11   2      937.67      850.78     51.92 o 
   9  11   2      165.22      159.26     45.66 o 
  10  11   2      832.57      865.63     74.79 o 
  11  11   2        0.91        0.00     47.27 o 
 -17  12   2      209.93      166.08     65.98 o 
 -16  12   2      611.78      619.27     66.63 o 
 -15  12   2      140.23      123.21     41.46 o 
 -14  12   2        8.23        0.00     44.36 o 
 -13  12   2      948.59     1000.22     63.81 o 
 -12  12   2     4243.31     3870.98    133.09 o 
 -11  12   2      567.55      543.75     75.08 o 
 -10  12   2      228.24      152.43     50.05 o 
  -9  12   2      893.26      960.10     88.73 o 
  -8  12   2    10349.87    10019.65    247.99 o 
  -7  12   2      160.40      140.94     35.26 o 
  -6  12   2     4216.32     4475.76     90.47 o 
  -5  12   2     3122.28     3002.97     79.24 o 
  -4  12   2     4272.68     4214.79     94.90 o 
  -3  12   2      338.41      332.64     35.28 o 
  -2  12   2     3009.24     2960.97     51.93 o 
  -1  12   2      113.66      129.22     19.89 o 
   0  12   2    11539.77    11456.68    176.76 o 
   1  12   2      121.49      111.73     18.36 o 
   2  12   2      572.66      602.70     43.35 o 
   3  12   2        6.16        0.00     24.13 o 
   4  12   2     1696.10     1767.16    104.66 o 
   5  12   2       87.95       52.90     27.30 o 
   6  12   2       16.10       25.35     23.84 o 
   7  12   2      158.30      204.36     37.71 o 
   8  12   2     1763.85     1772.48     95.63 o 
   9  12   2       49.07        3.41     38.61 o 
  10  12   2      762.77      770.53     73.08 o 
 -17  13   2      147.71      102.38     50.05 o 
 -16  13   2       11.95       13.77     54.60 o 
 -15  13   2      498.62      549.86     61.80 o 
 -14  13   2     1087.53     1105.86     69.91 o 
 -13  13   2      123.66       91.00     54.60 o 
 -12  13   2      338.59      341.27     63.70 o 
 -11  13   2      655.07      652.96     81.90 o 
 -10  13   2    14009.38    13639.37    311.69 o 
  -9  13   2      857.76      887.30     88.73 o 
  -8  13   2      881.55      885.02     86.45 o 
  -7  13   2     2638.11     2535.71     69.25 o 
  -6  13   2    17105.84    17005.66    184.68 o 
  -5  13   2      958.67     1006.74     58.02 o 
  -4  13   2      801.73      822.05     49.17 o 
  -3  13   2     1027.86      998.05     54.41 o 
  -2  13   2     9433.87     9564.11    157.56 o 
  -1  13   2        0.35        0.00     58.02 o 
   0  13   2      852.96      883.63     32.97 o 
   1  13   2      144.69      133.99     24.41 o 
   2  13   2     6216.09     6224.77    226.37 o 
   3  13   2       58.00       32.07     35.44 o 
   4  13   2        1.20        0.00     22.83 o 
   5  13   2       51.24       60.64     24.35 o 
   6  13   2     1210.02     1084.70     57.78 o 
   7  13   2      127.57      141.40     33.33 o 
   8  13   2       72.16       37.98     55.74 o 
   9  13   2      143.73      137.24     46.95 o 
 -17  14   2      140.84      159.26     63.70 o 
 -16  14   2      567.77      547.31    114.89 o 
 -15  14   2      272.18      268.46     70.53 o 
 -14  14   2       64.00      118.31     63.70 o 
 -13  14   2      226.82      154.71     54.60 o 
 -12  14   2     1161.42     1158.04    104.66 o 
 -11  14   2      677.72      698.46     84.18 o 
 -10  14   2      130.51       93.28     45.50 o 
  -9  14   2      718.89      807.67     86.45 o 
  -8  14   2    10892.99    11587.21    282.12 o 
  -7  14   2      294.09      275.29     59.15 o 
  -6  14   2      271.08      321.07     37.46 o 
  -5  14   2     1227.01     1262.16     61.21 o 
  -4  14   2     8749.88     8779.93    150.95 o 
  -3  14   2     1349.87     1451.06     65.72 o 
  -2  14   2      762.89      809.14     52.12 o 
  -1  14   2      269.78      345.36     94.42 o 
   0  14   2     6487.24     6833.89    144.76 o 
   1  14   2       16.82        0.00     26.33 o 
   2  14   2        9.29       23.41     28.04 o 
   3  14   2       22.38        1.70     21.79 o 
   4  14   2     3411.20     3395.53     90.55 o 
   5  14   2      103.81       84.55     25.21 o 
   6  14   2      282.82      272.72     35.98 o 
   7  14   2       81.88       45.50     60.29 o 
   8  14   2     1130.37     1064.75     80.94 o 
   9  14   2       48.20       79.98     41.00 o 
 -16  15   2       83.96       40.47     37.17 o 
 -15  15   2       88.86        4.55     61.43 o 
 -14  15   2      937.33      896.40    104.66 o 
 -13  15   2      320.33      404.97     72.80 o 
 -12  15   2     1043.66      921.43    102.38 o 
 -11  15   2      245.52      225.24     68.25 o 
 -10  15   2     5069.71     5050.78    207.04 o 
  -9  15   2      627.91      541.48     79.63 o 
  -8  15   2      614.27      514.18     72.80 o 
  -7  15   2        3.96        0.00     59.15 o 
  -6  15   2    12394.84    12825.83    468.68 o 
  -5  15   2     1894.38     1967.98     77.07 o 
  -4  15   2     1921.70     1763.79     62.68 o 
  -3  15   2        2.36        0.00     30.57 o 
  -2  15   2     6069.49     6139.08    273.01 o 
  -1  15   2      278.35      275.55     39.39 o 
   0  15   2      612.07      614.26     53.09 o 
   1  15   2        7.76       27.30     29.44 o 
   2  15   2     1647.75     1603.60     80.94 o 
   3  15   2       21.86        0.00     34.42 o 
   4  15   2      522.44      508.73     42.34 o 
   5  15   2        5.67        0.00     24.19 o 
   6  15   2     1938.85     1913.61     77.93 o 
   7  15   2      160.66      188.39     45.82 o 
   8  15   2       73.73       64.94    113.76 o 
 -16  16   2      139.87       77.35     70.53 o 
 -15  16   2      397.88      505.08     91.00 o 
 -14  16   2      604.40      571.06     91.00 o 
 -13  16   2       50.95      127.41     59.15 o 
 -12  16   2      641.63      650.69     86.45 o 
 -11  16   2      344.02      266.19     63.70 o 
 -10  16   2     1043.73     1021.53    102.38 o 
  -9  16   2        0.28        0.00     56.88 o 
  -8  16   2      815.33      780.37     88.73 o 
  -7  16   2      203.93      261.64     63.70 o 
  -6  16   2     6769.17     6372.64    136.11 o 
  -5  16   2       15.51       11.20     31.10 o 
  -4  16   2     5376.06     5566.71    110.81 o 
  -3  16   2     1110.02     1111.18     65.02 o 
  -2  16   2     3392.54     3435.78    156.98 o 
  -1  16   2        9.11       10.98     32.05 o 
   0  16   2      731.89      710.71     58.57 o 
   1  16   2       32.64        8.05     31.56 o 
   2  16   2     2254.77     2258.04    161.53 o 
   3  16   2       38.65       50.93     42.09 o 
   4  16   2     2711.83     2879.90    114.34 o 
   5  16   2       74.94       71.12     35.35 o 
   6  16   2      289.92      329.89     84.18 o 
   7  16   2        3.82       27.30     68.25 o 
 -16  17   2      474.21      338.99     81.90 o 
 -15  17   2       12.82        0.00     65.98 o 
 -14  17   2      558.84      598.36     95.56 o 
 -13  17   2      608.82      602.91     88.73 o 
 -12  17   2     1192.02     1173.96    118.31 o 
 -11  17   2       15.59       13.65     59.15 o 
 -10  17   2      242.58      250.26     63.70 o 
  -9  17   2      382.01      382.22     75.08 o 
  -8  17   2     1602.86     1654.02    125.13 o 
  -7  17   2       28.95        0.00     59.15 o 
  -6  17   2     1475.74     1566.72     73.25 o 
  -5  17   2      140.25      123.64     31.70 o 
  -4  17   2     2271.15     2236.59     75.12 o 
  -3  17   2       59.34      100.93     34.96 o 
  -2  17   2      326.54      399.18     48.89 o 
  -1  17   2      412.60      477.79     50.66 o 
   0  17   2     4172.35     4283.26    197.94 o 
   1  17   2        4.14        0.00     67.12 o 
   2  17   2      581.55      559.16     56.28 o 
   3  17   2       21.42       43.32     65.98 o 
   4  17   2     1190.98     1304.25     83.53 o 
   5  17   2       45.62        4.55     65.98 o 
   6  17   2      409.86      484.60    102.38 o 
 -15  18   2      558.93      666.61    102.38 o 
 -14  18   2      567.69      568.78     95.56 o 
 -13  18   2        3.90        0.00     61.43 o 
 -12  18   2       64.05      134.23     68.25 o 
 -11  18   2      802.81      857.72    102.38 o 
 -10  18   2     2336.70     2591.37    163.81 o 
  -9  18   2        2.86       38.68     54.60 o 
  -8  18   2      870.66      914.60    104.66 o 
  -7  18   2      167.93      195.66     63.70 o 
  -6  18   2     1899.89     1863.33    131.96 o 
  -5  18   2        0.69        0.00     31.10 o 
  -4  18   2      513.90      486.03     41.06 o 
  -3  18   2      209.60      169.62     30.05 o 
  -2  18   2     3914.88     4032.16    136.51 o 
  -1  18   2      131.98      150.03     64.84 o 
   0  18   2      332.07      327.45     49.74 o 
   1  18   2      133.40      114.83     78.49 o 
   2  18   2     1565.70     1685.39     92.27 o 
   3  18   2        3.97        6.83     34.07 o 
   4  18   2        1.68        0.00     37.46 o 
   5  18   2        3.85        0.00     75.08 o 
 -14  19   2        2.59       68.25     70.53 o 
 -13  19   2      347.22      445.92     95.56 o 
 -12  19   2     2644.88     2800.68    182.01 o 
 -11  19   2      156.16      127.41     68.25 o 
 -10  19   2       43.00       81.90     70.53 o 
  -9  19   2      347.14      348.09     79.63 o 
  -8  19   2     1166.04     1057.93    109.21 o 
  -7  19   2       12.05        0.00     54.60 o 
  -6  19   2        1.20        0.00     61.43 o 
  -5  19   2       53.61       17.72     30.44 o 
  -4  19   2     2965.05     3333.95    118.53 o 
  -3  19   2      120.78      119.47     31.02 o 
  -2  19   2       14.13       10.77     37.14 o 
  -1  19   2       84.86       48.36     34.13 o 
   0  19   2     1416.51     1447.18     89.87 o 
   1  19   2       70.08       87.62     33.06 o 
   2  19   2      232.47      239.84     47.44 o 
   3  19   2       11.88       26.29     35.53 o 
   4  19   2      774.85     1014.71    129.68 o 
 -14  20   2      880.41      900.95    122.86 o 
 -13  20   2      509.50      664.34    109.21 o 
 -12  20   2      122.51       45.50     59.15 o 
 -11  20   2      598.71      648.41    100.11 o 
 -10  20   2     1796.74     1799.62    150.16 o 
  -9  20   2      106.63      207.04     75.08 o 
  -8  20   2       73.37       45.50     56.88 o 
  -7  20   2       37.80       43.23     52.33 o 
  -6  20   2     2362.36     2545.86    166.08 o 
  -5  20   2       56.58       37.64     34.96 o 
  -4  20   2       12.47        0.00     37.00 o 
  -3  20   2       30.52       11.59     27.52 o 
  -2  20   2      693.20      674.64     73.21 o 
  -1  20   2       86.22       90.35     38.22 o 
   0  20   2      266.30      292.83     48.89 o 
   1  20   2        1.84       11.38     34.07 o 
   2  20   2      951.01     1034.51    109.21 o 
   3  20   2       12.15        0.00     36.52 o 
 -13  21   2       56.41      147.88     75.08 o 
 -12  21   2      497.57      539.20    104.66 o 
 -11  21   2      272.68      375.40     93.28 o 
 -10  21   2      302.39      407.25     88.73 o 
  -9  21   2      146.46      222.96     72.80 o 
  -8  21   2     1888.50     2024.86    159.26 o 
  -7  21   2      465.75      427.72     91.00 o 
  -6  21   2      579.99      548.31    100.11 o 
  -5  21   2      106.61       29.58     47.78 o 
  -4  21   2     1138.77     1295.02     85.08 o 
  -3  21   2       36.20        0.00     34.96 o 
  -2  21   2      490.31      475.57     49.03 o 
  -1  21   2        9.63        0.00     30.38 o 
   0  21   2      462.95      477.77     49.20 o 
   1  21   2       31.80       10.73     36.52 o 
 -11  22   2       19.66        0.00     63.70 o 
 -10  22   2      731.91      871.37    113.76 o 
  -9  22   2      531.24      630.21    106.93 o 
  -8  22   2      950.26     1023.81    120.58 o 
  -7  22   2       24.31      104.66     75.08 o 
  -6  22   2      818.63      960.10    116.03 o 
  -5  22   2       25.21        0.00     59.15 o 
  -4  22   2      230.11      246.83    101.24 o 
  -3  22   2        0.80        0.00     72.80 o 
  -2  22   2      394.12      383.04     83.04 o 
  -1  22   2       49.82       90.09     33.70 o 
  -9  23   2        2.84      120.58     79.63 o 
  -8  23   2      360.17      507.35    100.11 o 
  -7  23   2      166.44      145.61     75.08 o 
  -6  23   2      174.25       81.90     54.60 o 
  -5  23   2        5.14        0.00     54.60 o 
  -4  23   2      143.38      291.22     81.90 o 
  -3  23   2       42.73       58.11     51.19 o 
   2 -24   3        9.80        0.00     38.61 o 
   3 -24   3      475.75      393.42     58.31 o 
   4 -24   3       28.68        6.83     59.15 o 
   5 -24   3      259.59      238.89     72.80 o 
   6 -24   3        0.51       22.75     56.88 o 
   7 -24   3      668.56      600.63    100.11 o 
   8 -24   3      296.27      313.97     86.45 o 
   9 -24   3      896.14     1071.58    131.96 o 
   0 -23   3        0.35        0.00     36.07 o 
   1 -23   3      136.53      141.38     89.87 o 
   2 -23   3       82.69       72.76     75.08 o 
   3 -23   3      817.84      812.38     72.39 o 
   4 -23   3       10.94       16.99     37.58 o 
   5 -23   3       54.34        0.00     61.43 o 
   6 -23   3       96.16       59.15     61.43 o 
   7 -23   3     1799.86     1927.03    161.53 o 
   8 -23   3       47.63      234.34     86.45 o 
   9 -23   3      203.28      352.64     86.45 o 
  10 -23   3      111.67       61.43     70.53 o 
  11 -23   3      354.32      172.91     72.80 o 
  -2 -22   3       48.11      120.58     79.63 o 
  -1 -22   3       81.21       18.20     59.15 o 
   0 -22   3      100.78      107.52     76.22 o 
   1 -22   3     1314.82     1334.17    111.48 o 
   2 -22   3        6.91       24.17     38.21 o 
   3 -22   3       30.68        0.00     37.58 o 
   4 -22   3       95.00       73.06     69.39 o 
   5 -22   3     2978.59     3530.99    193.39 o 
   6 -22   3       71.81      150.16     70.53 o 
   7 -22   3      321.09      232.06     65.98 o 
   8 -22   3      190.86      359.47     84.18 o 
   9 -22   3      801.26      791.74    106.93 o 
  10 -22   3      198.49      182.01     72.80 o 
  11 -22   3        0.67       45.50     72.80 o 
  12 -22   3       54.75       38.68     68.25 o 
  -4 -21   3       56.32       56.88     75.08 o 
  -3 -21   3       12.03      152.43     72.80 o 
  -2 -21   3       11.83      154.71     70.53 o 
  -1 -21   3     2118.73     2035.25    103.31 o 
   0 -21   3      105.81       99.01     38.70 o 
   1 -21   3      340.74      295.18     97.83 o 
   2 -21   3       84.23       70.73     36.90 o 
   3 -21   3     3620.53     3790.25    132.66 o 
   4 -21   3      309.79      261.14     44.04 o 
   5 -21   3        1.88        9.26     33.89 o 
   6 -21   3      174.16      245.71     65.98 o 
   7 -21   3     2373.73     2254.65    156.98 o 
   8 -21   3       59.52       56.88     59.15 o 
   9 -21   3       62.12      122.86     65.98 o 
  10 -21   3       48.48       77.35     65.98 o 
  11 -21   3     1131.34     1239.94    131.96 o 
  12 -21   3      437.87      416.35     97.83 o 
  13 -21   3        7.58       86.45     68.25 o 
  -5 -20   3        2.78        2.28     68.25 o 
  -4 -20   3       10.93       65.98     70.53 o 
  -3 -20   3      778.52      991.95    120.58 o 
  -2 -20   3      131.57       95.45     28.97 o 
  -1 -20   3      810.20      800.81     67.34 o 
   0 -20   3        3.14        0.00     33.67 o 
   1 -20   3     1522.59     1673.65    183.15 o 
   2 -20   3      288.58      331.50     48.18 o 
   3 -20   3      844.98      960.41     69.63 o 
   4 -20   3       60.57       30.26     33.89 o 
   5 -20   3     1256.16     1427.14     79.04 o 
   6 -20   3      356.59      316.24     70.53 o 
   7 -20   3       81.74        0.00     68.25 o 
   8 -20   3      162.56      122.86     61.43 o 
   9 -20   3     1439.34     1472.01    129.68 o 
  10 -20   3      588.48      668.89     97.83 o 
  11 -20   3      121.25      118.31     72.80 o 
  12 -20   3       53.01      122.86     72.80 o 
  13 -20   3      120.56      291.22     91.00 o 
  14 -20   3       94.35      166.08     79.63 o 
  -6 -19   3       39.90      129.68     79.63 o 
  -5 -19   3      735.32      703.01    104.66 o 
  -4 -19   3        4.78        0.00     63.70 o 
  -3 -19   3     1186.66     1167.14    120.58 o 
  -2 -19   3       75.96       83.14     39.93 o 
  -1 -19   3      879.96      947.99     55.20 o 
   0 -19   3      163.48      160.05     39.19 o 
   1 -19   3     2205.15     2323.30     78.52 o 
   2 -19   3       25.53       76.09     62.57 o 
   3 -19   3      956.65     1104.49     69.63 o 
   4 -19   3      279.19      279.76     43.69 o 
   5 -19   3      466.84      629.79     59.15 o 
   6 -19   3       11.12       50.05     59.15 o 
   7 -19   3     1935.99     1724.54    134.23 o 
   8 -19   3      616.13      709.84    102.38 o 
   9 -19   3      451.88      398.15     77.35 o 
  10 -19   3      132.23       45.50     63.70 o 
  11 -19   3     1336.99     1271.79    125.13 o 
  12 -19   3      493.83      473.23     93.28 o 
  13 -19   3      134.69       68.25     65.98 o 
  14 -19   3      115.19      200.21     79.63 o 
  -7 -18   3      168.02      238.89     79.63 o 
  -6 -18   3       72.13       50.05     63.70 o 
  -5 -18   3     1189.39     1105.71    116.03 o 
  -4 -18   3        6.87        0.00     77.35 o 
  -3 -18   3      164.38      213.28     31.70 o 
  -2 -18   3        1.52        6.42     27.21 o 
  -1 -18   3     3301.39     3403.96     78.99 o 
   0 -18   3      131.21      143.97     26.84 o 
   1 -18   3     1434.16     1418.97     61.38 o 
   2 -18   3      203.77      240.31     52.33 o 
   3 -18   3     8167.76     8088.87    168.55 o 
   4 -18   3      106.47       91.78     42.09 o 
   5 -18   3     3179.11     3066.62    102.19 o 
   6 -18   3     1343.67     1343.76     68.59 o 
   7 -18   3     3744.04     3697.08    182.01 o 
   8 -18   3        9.13        0.00     68.25 o 
   9 -18   3     3113.36     3080.52    175.18 o 
  10 -18   3     1322.21     1421.95    125.13 o 
  11 -18   3     1218.91      955.55    109.21 o 
  12 -18   3        0.64        0.00     56.88 o 
  13 -18   3      568.45      473.23     95.56 o 
  14 -18   3      353.16      368.57     84.18 o 
  15 -18   3      264.69      284.39     86.45 o 
  -8 -17   3       60.34      109.09     45.32 o 
  -7 -17   3     1343.94     1331.80     90.37 o 
  -6 -17   3       33.05        0.00     80.77 o 
  -5 -17   3      199.84      146.27     53.47 o 
  -4 -17   3       37.70        0.00     61.43 o 
  -3 -17   3     2230.65     2253.56     73.87 o 
  -2 -17   3        0.77        0.00     32.51 o 
  -1 -17   3      509.12      526.81     33.62 o 
   0 -17   3       28.46        9.94     20.36 o 
   1 -17   3     4259.13     4183.03     96.65 o 
   2 -17   3      415.78      437.62     35.47 o 
   3 -17   3       21.41        0.00     45.50 o 
   4 -17   3      531.54      503.51     48.11 o 
   5 -17   3    13955.60    13853.90    202.18 o 
   6 -17   3      514.65      521.72     44.16 o 
   7 -17   3      890.30      819.04     91.00 o 
   8 -17   3      942.10     1014.71    100.11 o 
   9 -17   3     2876.20     2727.87    159.26 o 
  10 -17   3      227.81      241.16     65.98 o 
  11 -17   3      741.64      948.73    109.21 o 
  12 -17   3     1239.26     1344.60    125.13 o 
  13 -17   3      470.87      457.30     88.73 o 
  14 -17   3       73.07        0.00     68.25 o 
  15 -17   3      153.29        0.00     70.53 o 
  -9 -16   3      496.96      614.37     66.65 o 
  -8 -16   3       49.79        0.00     87.59 o 
  -7 -16   3      138.22      120.62     64.84 o 
  -6 -16   3       51.12       27.63     36.52 o 
  -5 -16   3     3072.89     3034.55    174.05 o 
  -4 -16   3       22.27        0.00     21.84 o 
  -3 -16   3        0.17        0.00     24.31 o 
  -2 -16   3        9.57        0.00     16.66 o 
  -1 -16   3     1393.92     1435.46     49.50 o 
   0 -16   3       16.80        0.00     27.26 o 
   1 -16   3      984.18      989.98     48.82 o 
   2 -16   3       14.44        0.00     21.51 o 
   3 -16   3    13280.26    13419.82    389.05 o 
   4 -16   3      650.72      583.38     70.53 o 
   5 -16   3     3498.98     3629.94    101.13 o 
   6 -16   3       93.89       27.07     31.85 o 
   7 -16   3     5367.63     5225.96    200.21 o 
   8 -16   3      734.71      598.36     79.63 o 
   9 -16   3      106.04      102.38     54.60 o 
  10 -16   3      622.03      703.01     91.00 o 
  11 -16   3     2387.96     2486.71    154.71 o 
  12 -16   3      218.11      152.43     65.98 o 
  13 -16   3      366.33      293.49     77.35 o 
  14 -16   3      453.42      377.67     86.45 o 
  15 -16   3      595.96      639.31    113.76 o 
  16 -16   3      241.35      168.36     68.25 o 
 -10 -15   3       30.43       81.50     41.00 o 
  -9 -15   3      105.40       78.33     39.39 o 
  -8 -15   3       22.19       66.02     64.84 o 
  -7 -15   3     3900.22     3930.39    137.90 o 
  -6 -15   3        9.55       39.07     36.07 o 
  -5 -15   3        2.50       24.16     43.23 o 
  -4 -15   3       17.71        9.11     20.39 o 
  -3 -15   3      340.31      351.06     32.91 o 
  -2 -15   3       34.95        5.75     16.08 o 
  -1 -15   3     3314.73     3316.68     62.25 o 
   0 -15   3       13.32        0.00     14.74 o 
   1 -15   3     5761.08     5544.07    103.33 o 
   2 -15   3      121.17       97.68     22.89 o 
   3 -15   3     3996.56     3913.22    103.53 o 
   4 -15   3       25.02        0.00     30.06 o 
   5 -15   3     8603.72     8152.78    141.03 o 
   6 -15   3     1472.98     1583.81     64.80 o 
   7 -15   3     6122.16     5787.92    202.49 o 
   8 -15   3       69.76       27.30     56.88 o 
   9 -15   3     6594.39     6045.01    220.69 o 
  10 -15   3     1905.94     1942.96    134.23 o 
  11 -15   3      144.15        0.00     68.25 o 
  12 -15   3      543.45      514.18     79.63 o 
  13 -15   3      940.01      907.77    106.93 o 
  14 -15   3      522.98      411.80     91.00 o 
  15 -15   3        6.60        0.00     75.08 o 
  16 -15   3      124.47      100.11     72.80 o 
 -10 -14   3       34.85       80.85     44.70 o 
  -9 -14   3     1832.71     1918.70    185.42 o 
  -8 -14   3       22.21        0.00     51.19 o 
  -7 -14   3      305.10      292.06     46.99 o 
  -6 -14   3        6.13        0.00     50.05 o 
  -5 -14   3     3078.68     2815.07     78.03 o 
  -4 -14   3        8.36        0.00     21.43 o 
  -3 -14   3     6440.32     6314.80    140.27 o 
  -2 -14   3       31.25        0.00     23.99 o 
  -1 -14   3     4976.08     4986.92     80.45 o 
   0 -14   3       10.10        0.00     14.41 o 
   1 -14   3     1696.63     1566.75     42.69 o 
   2 -14   3       89.31       71.78     18.06 o 
   3 -14   3     1368.30     1304.91     49.66 o 
   4 -14   3       15.77        1.41     26.79 o 
   5 -14   3    11012.73    11228.17    157.43 o 
   6 -14   3      282.95      298.04     59.15 o 
   7 -14   3     9955.38     9553.25    252.54 o 
   8 -14   3     1917.59     1929.31    122.86 o 
   9 -14   3     1077.08     1210.37    106.93 o 
  10 -14   3       97.11       54.60     54.60 o 
  11 -14   3     4716.47     4441.04    195.66 o 
  12 -14   3     1549.12     1444.70    120.58 o 
  13 -14   3      180.94      129.68     59.15 o 
  14 -14   3       46.80       84.18     75.08 o 
  15 -14   3      712.88      953.28    122.86 o 
  16 -14   3      474.11      637.04    109.21 o 
 -11 -13   3      289.89      316.32     55.48 o 
 -10 -13   3      187.02      106.11     40.12 o 
  -9 -13   3      908.05     1028.66    184.29 o 
  -8 -13   3       32.30        0.00     36.58 o 
  -7 -13   3      702.97      654.23     61.43 o 
  -6 -13   3       11.91        0.00     37.78 o 
  -5 -13   3     1184.49     1210.83     51.22 o 
  -4 -13   3       57.41       26.07     30.28 o 
  -3 -13   3     3460.33     3634.34     85.57 o 
  -2 -13   3       64.84       53.47     22.52 o 
  -1 -13   3     4716.54     4658.19     72.40 o 
   0 -13   3      351.13      333.96     20.78 o 
   1 -13   3       29.73       40.52     14.34 o 
   2 -13   3      127.21      132.75     17.11 o 
   3 -13   3     8655.77     8407.48    114.24 o 
   4 -13   3      211.70      248.76     18.48 o 
   5 -13   3     4619.22     4415.10     94.48 o 
   6 -13   3      930.16      960.10     84.18 o 
   7 -13   3     1833.39     1847.40    116.03 o 
   8 -13   3      100.10       59.15     54.60 o 
   9 -13   3      587.68      616.56     79.63 o 
  10 -13   3      751.98      812.22     86.45 o 
  11 -13   3     1402.43     1396.93    113.76 o 
  12 -13   3        0.60        0.00     56.88 o 
  13 -13   3     1346.38     1317.30    118.31 o 
  14 -13   3     1386.19     1337.77    125.13 o 
  15 -13   3      145.99       65.98     70.53 o 
  16 -13   3       27.58       25.03     70.53 o 
 -12 -12   3      361.57      322.76     80.77 o 
 -11 -12   3     1054.25     1148.88     84.45 o 
 -10 -12   3       40.63       10.28     93.28 o 
  -9 -12   3      212.06      125.19    110.34 o 
  -8 -12   3       89.75      127.01     36.90 o 
  -7 -12   3     2021.98     2083.37     93.61 o 
  -6 -12   3      203.63      147.62     25.58 o 
  -5 -12   3     2355.29     2374.43     68.24 o 
  -4 -12   3       14.16        0.00     24.47 o 
  -3 -12   3    13168.23    13332.26    142.91 o 
  -2 -12   3       10.65        0.00     18.03 o 
  -1 -12   3     2631.68     2583.75     60.58 o 
   0 -12   3        0.70        0.00     13.80 o 
   1 -12   3     5334.87     5128.48    111.98 o 
   2 -12   3        0.47       10.95     13.16 o 
   3 -12   3     1073.55     1208.72     43.61 o 
   4 -12   3      147.05      131.06     14.29 o 
   5 -12   3     8760.12     9052.51    127.24 o 
   6 -12   3        2.05        0.00     43.23 o 
   7 -12   3     1822.03     1760.95    104.66 o 
   8 -12   3      490.04      348.09     65.98 o 
   9 -12   3     8874.05     8882.09    238.89 o 
  10 -12   3     1644.05     1602.47     66.47 o 
  11 -12   3     1005.62      991.95     97.83 o 
  12 -12   3     2092.41     2111.32    136.51 o 
  13 -12   3     1096.95     1362.80    118.31 o 
  14 -12   3      101.71       38.68     63.70 o 
  15 -12   3      144.13      213.86     81.90 o 
  16 -12   3      386.22      403.63     61.17 o 
  17 -12   3      445.55      477.78     93.28 o 
 -12 -11   3       18.56        0.00     72.80 o 
 -11 -11   3       86.56      146.53    122.86 o 
 -10 -11   3      362.42      282.75     46.57 o 
  -9 -11   3     1847.48     1952.96    118.31 o 
  -8 -11   3       34.78        0.00     38.68 o 
  -7 -11   3      193.17      150.79     38.51 o 
  -6 -11   3      328.38      283.29     29.22 o 
  -5 -11   3     9419.26     9504.64    126.41 o 
  -4 -11   3       33.83       42.76     21.56 o 
  -3 -11   3     4851.99     4717.79     63.20 o 
  -2 -11   3      301.07      313.26     25.56 o 
  -1 -11   3    30133.17    31914.56    193.56 o 
   0 -11   3       27.23        0.00     20.81 o 
   1 -11   3      743.48     1032.17     31.13 o 
   2 -11   3      128.34      121.49     17.73 o 
   3 -11   3     8644.51     8824.74    105.31 o 
   4 -11   3      310.91      313.83     24.16 o 
   5 -11   3     3658.24     3551.47    129.68 o 
   6 -11   3       18.79        2.28     43.23 o 
   7 -11   3     4001.53     4017.87    147.88 o 
   8 -11   3      904.12      925.98     84.18 o 
   9 -11   3      591.08      608.79     40.31 o 
  10 -11   3      333.75      310.54     33.37 o 
  11 -11   3     3367.46     3352.75     97.79 o 
  12 -11   3       92.75      107.04     28.04 o 
  13 -11   3       16.44       13.65     59.15 o 
  14 -11   3      408.19      416.35     86.45 o 
  15 -11   3      722.12      693.91    100.11 o 
  16 -11   3      432.21      496.28     62.49 o 
  17 -11   3        2.68      111.48     68.25 o 
 -13 -10   3       21.99        0.00     39.88 o 
 -12 -10   3      231.59      341.00     54.63 o 
 -11 -10   3     1817.59     1784.05     95.71 o 
 -10 -10   3      297.52      298.00     45.32 o 
  -9 -10   3      926.62      870.11     63.53 o 
  -8 -10   3      323.33      288.99     41.73 o 
  -7 -10   3    11236.91    11144.29    141.81 o 
  -6 -10   3       17.71        3.23     30.88 o 
  -5 -10   3       40.57       50.33     28.36 o 
  -4 -10   3       97.00      105.07     19.37 o 
  -3 -10   3     3417.36     3584.81     52.97 o 
  -2 -10   3      117.99      152.88     23.70 o 
  -1 -10   3     5839.47     5806.52     80.02 o 
   0 -10   3     1073.09     1104.44     27.43 o 
   1 -10   3    33293.77    35765.91    294.18 o 
   2 -10   3      281.00      468.17     40.39 o 
   3 -10   3      922.09     1008.57     38.42 o 
   4 -10   3      171.72      152.30     12.97 o 
   5 -10   3     6523.01     6800.35    172.91 o 
   6 -10   3      238.59      261.64     52.33 o 
   7 -10   3     1804.68     1740.47    102.38 o 
   8 -10   3      211.76      219.01     28.94 o 
   9 -10   3     7099.33     7178.51    125.09 o 
  10 -10   3      850.85      866.74     50.51 o 
  11 -10   3       28.78        0.00     44.36 o 
  12 -10   3      217.74      176.60     31.32 o 
  13 -10   3      199.06      248.12     38.59 o 
  14 -10   3      532.72      505.13     89.87 o 
  15 -10   3      243.50      256.10     98.97 o 
  16 -10   3      292.01      284.84     58.94 o 
  17 -10   3      548.74      568.78     93.28 o 
 -13  -9   3      348.91      322.05     81.90 o 
 -12  -9   3      512.23      594.43     91.00 o 
 -11  -9   3      747.76      662.99     61.07 o 
 -10  -9   3      309.82      256.76     43.35 o 
  -9  -9   3     2906.91     2988.09    109.25 o 
  -8  -9   3      373.98      370.17     44.22 o 
  -7  -9   3     1934.00     1854.45     56.80 o 
  -6  -9   3      249.35      187.43     22.59 o 
  -5  -9   3     4185.30     4024.20     75.58 o 
  -4  -9   3        1.72        0.10     10.15 o 
  -3  -9   3     7876.41     7942.28    109.08 o 
  -2  -9   3       49.06       46.37     18.20 o 
  -1  -9   3    33280.11    33277.74    177.09 o 
   0  -9   3      893.77     1174.15     33.80 o 
   1  -9   3     7732.55     8535.66     96.22 o 
   2  -9   3      390.96      459.67     23.32 o 
   3  -9   3     2030.13     1798.66     32.16 o 
   4  -9   3     1222.84     1171.68     33.91 o 
   5  -9   3    21069.33    21468.08    286.67 o 
   6  -9   3      510.33      457.30     54.60 o 
   7  -9   3    19178.22    18729.72    174.51 o 
   8  -9   3      438.43      452.61     36.40 o 
   9  -9   3      593.85      653.68     41.65 o 
  10  -9   3      264.74      268.66     45.50 o 
  11  -9   3      433.65      467.40     44.16 o 
  12  -9   3      414.54      593.81     81.90 o 
  13  -9   3      196.95      237.35     38.68 o 
  14  -9   3      208.46      233.00     34.61 o 
  15  -9   3      483.56      504.12     46.80 o 
  16  -9   3      564.43      561.64     64.84 o 
  17  -9   3       41.16        0.00     56.88 o 
 -14  -8   3      239.87      284.39     75.08 o 
 -13  -8   3     1013.33      986.93    125.13 o 
 -12  -8   3       49.06       72.76     36.16 o 
 -11  -8   3     2561.76     2597.04    106.25 o 
 -10  -8   3      799.40      780.65     62.19 o 
  -9  -8   3     2372.61     2347.34     91.66 o 
  -8  -8   3      291.20      286.83     37.00 o 
  -7  -8   3     4866.28     4693.13    112.72 o 
  -6  -8   3      275.49      240.60     23.42 o 
  -5  -8   3    12651.57    12372.03    194.43 o 
  -4  -8   3      378.50      349.42     18.44 o 
  -3  -8   3    19707.11    19087.45    109.06 o 
  -2  -8   3       37.35       17.43     17.51 o 
  -1  -8   3     8934.35     9079.65     88.57 o 
   0  -8   3        4.65       57.98     12.81 o 
   1  -8   3    18333.71    19610.77    106.29 o 
   2  -8   3     2560.08     2757.25     50.69 o 
   3  -8   3    40020.41    41842.75    159.99 o 
   4  -8   3      731.55      752.32     39.81 o 
   5  -8   3    12924.18    11969.43    209.31 o 
   6  -8   3     2597.60     2576.12     61.45 o 
   7  -8   3       31.38       28.35     16.63 o 
   8  -8   3      349.43      305.92     29.26 o 
   9  -8   3      358.56      430.00     63.70 o 
  10  -8   3      661.54      723.49     86.45 o 
  11  -8   3     1796.34     1749.57    116.03 o 
  12  -8   3       62.83        0.00     59.15 o 
  13  -8   3      923.50      943.82     63.96 o 
  14  -8   3      535.97      548.81     44.82 o 
  15  -8   3        4.29        0.00     33.14 o 
  16  -8   3        0.57        0.00     32.76 o 
  17  -8   3        6.15        0.00     36.17 o 
 -14  -7   3       21.67       75.08     63.70 o 
 -13  -7   3      472.21      448.80     53.57 o 
 -12  -7   3      712.35      762.95     64.78 o 
 -11  -7   3     1898.07     1858.13     89.01 o 
 -10  -7   3        0.31        0.00     31.56 o 
  -9  -7   3      405.77      452.77     46.57 o 
  -8  -7   3     2016.38     2020.11     57.64 o 
  -7  -7   3     9655.96     9645.77    164.99 o 
  -6  -7   3       86.23        0.00     31.34 o 
  -5  -7   3     7667.14     7908.31     66.19 o 
  -4  -7   3      694.70      768.81     22.37 o 
  -3  -7   3     5275.55     5123.18     53.42 o 
  -2  -7   3      244.79      309.78     19.62 o 
  -1  -7   3      313.87      410.73     31.92 o 
   0  -7   3      342.49      363.39     15.38 o 
   1  -7   3    62252.32    64295.11    595.36 o 
   2  -7   3      353.27      431.67     21.31 o 
   3  -7   3     3472.01     3034.76     49.96 o 
   4  -7   3     1169.60     1155.76     63.70 o 
   5  -7   3     8092.58     7664.75     92.57 o 
   6  -7   3       59.78       77.47     17.56 o 
   7  -7   3    15629.84    15272.91    252.54 o 
   8  -7   3      573.95      632.48     65.98 o 
   9  -7   3       67.59       79.63     47.78 o 
  10  -7   3        2.29        0.00     54.60 o 
  11  -7   3     3442.56     3483.22    156.98 o 
  12  -7   3     1237.85     1171.69    100.11 o 
  13  -7   3      246.03      230.29     31.65 o 
  14  -7   3       57.83       68.55     28.49 o 
  15  -7   3       72.72       89.12     32.95 o 
  16  -7   3      136.15      102.15     73.94 o 
  17  -7   3      214.69      238.00     68.25 o 
 -15  -6   3        9.09       47.78     63.70 o 
 -14  -6   3      298.36      273.02     75.08 o 
 -13  -6   3     1369.60     1588.04    134.23 o 
 -12  -6   3      209.27      115.91     50.05 o 
 -11  -6   3       21.61        0.00     30.44 o 
 -10  -6   3      789.45      797.57     57.65 o 
  -9  -6   3     5776.49     6080.12    134.42 o 
  -8  -6   3      344.59      294.89     24.81 o 
  -7  -6   3      521.61      408.61     27.60 o 
  -6  -6   3     1624.28     1610.86     44.94 o 
  -5  -6   3     2600.09     2280.96     46.30 o 
  -4  -6   3       88.63      113.52     11.43 o 
  -3  -6   3     9252.12    10257.89     71.14 o 
  -2  -6   3      663.56      893.11     29.20 o 
  -1  -6   3    38206.38    38035.26    195.56 o 
   0  -6   3      843.07      791.76     23.35 o 
   1  -6   3      202.04      311.07     14.49 o 
   2  -6   3      114.05      131.46     10.11 o 
   3  -6   3    66571.05    68620.18    293.49 o 
   4  -6   3     2645.95     2696.45     68.25 o 
   5  -6   3     1414.89     1713.17     77.35 o 
   6  -6   3     1493.78     1412.85     72.80 o 
   7  -6   3    18319.52    17664.07    266.19 o 
   8  -6   3      972.78      935.08     79.63 o 
   9  -6   3     5368.66     5426.17    170.63 o 
  10  -6   3     2347.96     2404.81    125.13 o 
  11  -6   3     2314.43     2122.69    122.86 o 
  12  -6   3       61.50       25.22     24.35 o 
  13  -6   3      202.33      270.26     34.59 o 
  14  -6   3      353.07      347.52     38.49 o 
  15  -6   3      297.46      299.34     42.43 o 
  16  -6   3      122.28       67.94     34.34 o 
  17  -6   3       22.52        0.00     64.84 o 
 -15  -5   3      285.77      364.02     86.45 o 
 -14  -5   3      209.76      222.96     65.98 o 
 -13  -5   3      210.43      186.56     59.15 o 
 -12  -5   3      273.92      278.40     39.88 o 
 -11  -5   3     2899.64     2907.69    139.92 o 
 -10  -5   3      836.91      764.59     52.80 o 
  -9  -5   3      192.08      180.71     23.18 o 
  -8  -5   3     1656.25     1646.68     48.96 o 
  -7  -5   3    11199.73    11045.70    113.01 o 
  -6  -5   3      706.54      634.63     27.85 o 
  -5  -5   3     3522.14     3991.93     46.52 o 
  -4  -5   3      249.42      257.90     12.87 o 
  -3  -5   3    33006.79    34074.58    329.04 o 
  -2  -5   3        6.34      101.37     21.75 o 
  -1  -5   3     1931.74     2013.90     38.96 o 
   0  -5   3      166.80      164.73     12.79 o 
   1  -5   3   122407.88   127386.38   1036.32 o 
   2  -5   3      333.96      270.75     17.16 o 
   3  -5   3     1545.55     1586.14     26.75 o 
   4  -5   3       89.35       93.28     27.30 o 
   5  -5   3    84344.55    85066.92    495.98 o 
   6  -5   3     4538.33     4643.53    129.68 o 
   7  -5   3     2068.78     2222.80     97.83 o 
   8  -5   3     2013.24     1933.86    100.11 o 
   9  -5   3    11009.42    10231.24    227.51 o 
  10  -5   3      378.87      313.97     65.98 o 
  11  -5   3     1528.98     1470.46     72.34 o 
  12  -5   3      429.09      469.01     39.27 o 
  13  -5   3     1026.45      959.56     55.64 o 
  14  -5   3      215.05      176.46     39.45 o 
  15  -5   3       75.35       19.21     34.34 o 
  16  -5   3      289.12      280.58     45.83 o 
 -16  -4   3       62.88      134.23     63.70 o 
 -15  -4   3       77.41        0.00     56.88 o 
 -14  -4   3        2.37        0.00     63.70 o 
 -13  -4   3     3324.51     3253.43    179.73 o 
 -12  -4   3     1188.71     1269.08     69.96 o 
 -11  -4   3      138.02      175.48     48.92 o 
 -10  -4   3      484.64      400.07     36.90 o 
  -9  -4   3    10113.34     9887.07    117.17 o 
  -8  -4   3     1167.76     1176.31     40.55 o 
  -7  -4   3       57.36      100.07     10.69 o 
  -6  -4   3       54.50       58.42     10.18 o 
  -5  -4   3     6150.43     6269.74     85.71 o 
  -4  -4   3      320.39      377.23     15.17 o 
  -3  -4   3      824.33      877.13     19.02 o 
  -2  -4   3      315.27      317.62     16.42 o 
  -1  -4   3     1093.38      978.21     22.99 o 
   0  -4   3      694.43      611.90     17.48 o 
   1  -4   3     2856.75     3227.11     38.31 o 
   2  -4   3      808.80      772.76     22.05 o 
   3  -4   3    40817.68    40169.60    286.67 o 
   4  -4   3     1322.83     1371.90     61.43 o 
   5  -4   3    10556.53    10383.67    172.91 o 
   6  -4   3      608.91      614.28     54.60 o 
   7  -4   3    24542.79    23269.98    298.04 o 
   8  -4   3     1701.20     1694.97     93.28 o 
   9  -4   3      205.95      202.49     54.60 o 
  10  -4   3      165.95      175.18     56.88 o 
  11  -4   3     3405.97     3490.16    103.76 o 
  12  -4   3      794.33      790.98     45.94 o 
  13  -4   3      417.24      387.62     38.05 o 
  14  -4   3      516.94      554.45     56.03 o 
  15  -4   3      155.11      132.99     48.92 o 
  16  -4   3      137.85      124.37     41.00 o 
 -16  -3   3        6.19        0.00     54.60 o 
 -15  -3   3      649.68      762.17    104.66 o 
 -14  -3   3      812.05      946.45    111.48 o 
 -13  -3   3     1669.05     1647.19    129.68 o 
 -12  -3   3      170.41       97.80     29.26 o 
 -11  -3   3     9846.73     9909.93    283.25 o 
 -10  -3   3      908.46      896.20     40.14 o 
  -9  -3   3      796.74      807.41     36.10 o 
  -8  -3   3       62.21       37.59     18.03 o 
  -7  -3   3    10748.16    11204.93    104.84 o 
  -6  -3   3     1207.02     1177.37     33.50 o 
  -5  -3   3      926.56      792.04     18.23 o 
  -4  -3   3     1900.56     2071.49     27.65 o 
  -3  -3   3    14078.69    14503.87     71.26 o 
  -2  -3   3      866.18      872.01     15.70 o 
  -1  -3   3    59474.01    70033.99    804.26 o 
   0  -3   3      601.24      496.60     13.53 o 
   1  -3   3    29856.66    30728.17    111.01 o 
   2  -3   3      832.16      891.51     26.79 o 
   3  -3   3    13907.96    13525.62    163.81 o 
   4  -3   3      816.16      850.90     52.33 o 
   5  -3   3    10153.26     8672.78    159.26 o 
   6  -3   3     3100.04     3273.91    106.93 o 
   7  -3   3    14322.38    14285.51    234.34 o 
   8  -3   3       23.61       25.03     45.50 o 
   9  -3   3     5129.55     5027.33    110.97 o 
  10  -3   3     2166.87     2075.39     80.39 o 
  11  -3   3      733.60      630.69     51.18 o 
  12  -3   3      138.20      149.64     32.05 o 
  13  -3   3     2423.99     2346.45     78.20 o 
  14  -3   3      383.34      380.74     49.79 o 
  15  -3   3       33.37        0.00     36.40 o 
  16  -3   3       34.03       26.88     38.68 o 
 -16  -2   3      399.89      523.28     91.00 o 
 -15  -2   3     1193.94     1151.21    116.03 o 
 -14  -2   3        1.62        0.00     56.88 o 
 -13  -2   3     1192.95     1076.13    106.93 o 
 -12  -2   3      973.87     1028.36     97.83 o 
 -11  -2   3     4880.20     4899.99    113.66 o 
 -10  -2   3        1.31        5.65     39.94 o 
  -9  -2   3     1539.58     1573.61     61.21 o 
  -8  -2   3     2139.29     2164.81     46.71 o 
  -7  -2   3    16955.21    17235.76    158.06 o 
  -6  -2   3      574.02      622.06     43.21 o 
  -5  -2   3    68560.49    70483.19    370.84 o 
  -4  -2   3      974.80     1088.15     20.97 o 
  -3  -2   3      478.26      565.44     14.77 o 
  -2  -2   3      546.91      413.96     14.33 o 
  -1  -2   3    30361.65    34472.17    134.64 o 
   1  -2   3    54759.41    56836.29    412.59 o 
   2  -2   3     2524.38     2445.76     63.70 o 
   3  -2   3      927.45     1044.28     52.33 o 
   4  -2   3      506.81      473.23     43.23 o 
   5  -2   3    37787.26    39170.83    329.89 o 
   6  -2   3        0.12       20.48     34.13 o 
   7  -2   3      963.15      773.54     63.70 o 
   8  -2   3     2338.40     2276.69     95.56 o 
   9  -2   3    16294.75    15780.13    193.85 o 
  10  -2   3       10.54        0.00     30.60 o 
  11  -2   3     3757.05     3567.49     87.49 o 
  12  -2   3     1171.35     1190.58     56.36 o 
  13  -2   3      606.10      548.09     43.31 o 
  14  -2   3        0.55        0.00     32.18 o 
  15  -2   3      407.68      447.20     54.70 o 
  16  -2   3      227.23      250.26     75.08 o 
 -16  -1   3        3.01        0.00     54.60 o 
 -15  -1   3      236.71      184.29     61.43 o 
 -14  -1   3     1239.58     1303.65    113.76 o 
 -13  -1   3     5347.57     5303.32    209.31 o 
 -12  -1   3      183.05      179.73     54.60 o 
 -11  -1   3       27.26        7.05     21.66 o 
 -10  -1   3     1846.77     1770.33     48.51 o 
  -9  -1   3    28257.87    28120.10    156.54 o 
  -8  -1   3        8.18        9.61     14.59 o 
  -7  -1   3    13699.00    13446.30    130.04 o 
  -6  -1   3     1526.23     1528.71     30.11 o 
  -5  -1   3    13333.83    14074.15     88.93 o 
  -4  -1   3       68.97       76.71      7.41 o 
  -3  -1   3    46287.35    47756.45    173.74 o 
  -2  -1   3        0.43       19.38      5.18 o 
  -1  -1   3    23871.84    24441.19   2579.99 o 
   1  -1   3      683.75      639.57     15.65 o 
   2  -1   3     3197.93     2925.81     72.80 o 
   3  -1   3     1420.24     1899.73     68.25 o 
   4  -1   3      943.14      953.28     52.33 o 
   5  -1   3    39930.31    44587.90    357.19 o 
   6  -1   3      615.44      666.61     59.15 o 
   7  -1   3    32358.09    32684.14    560.82 o 
   8  -1   3      242.03      284.44     67.12 o 
   9  -1   3     8240.50     7708.49    135.88 o 
  10  -1   3     1884.72     1858.09     72.34 o 
  11  -1   3     3378.20     3238.52     83.83 o 
  12  -1   3      163.28      126.02     41.62 o 
  13  -1   3      624.17      620.46     58.31 o 
  14  -1   3      473.80      458.49     55.07 o 
  15  -1   3      643.19      625.66     91.00 o 
  16  -1   3       35.96       15.93     54.60 o 
 -17   0   3        0.03        0.00     50.05 o 
 -16   0   3      453.53      445.92     81.90 o 
 -15   0   3      745.31      728.04     95.56 o 
 -14   0   3      381.40      427.72     72.80 o 
 -13   0   3      275.62      236.61     59.15 o 
 -12   0   3     1275.57     1236.44     69.97 o 
 -11   0   3    20307.45    20156.27    186.30 o 
 -10   0   3     1310.79     1269.52     36.58 o 
  -9   0   3       28.68       46.34     15.95 o 
  -8   0   3     2691.22     2524.00     43.88 o 
  -7   0   3    13566.19    14080.47    145.48 o 
  -6   0   3      321.82      346.50     15.68 o 
  -5   0   3      867.58      890.04     18.37 o 
  -4   0   3       67.41       94.72      9.24 o 
  -3   0   3     6443.19     7327.48     37.32 o 
  -2   0   3      171.26      134.13      8.64 o 
  -1   0   3     1485.86     1799.37    204.76 o 
   0   0   3       10.96       21.59      3.86 o 
   1   0   3    87882.44    91086.90    343.54 o 
   2   0   3     1577.96     1440.15     54.60 o 
   3   0   3     8027.07     9221.08    138.78 o 
   4   0   3      161.77      159.26     29.58 o 
   5   0   3     9356.97     9070.32    108.15 o 
   6   0   3      496.72      585.91     35.96 o 
   7   0   3      575.32      500.93     36.58 o 
   8   0   3     1455.54     1442.36     57.65 o 
   9   0   3     3981.67     3919.51     98.13 o 
  10   0   3      358.20      401.11     34.59 o 
  11   0   3      539.37      418.06     37.06 o 
  12   0   3      683.25      679.71     45.01 o 
  13   0   3     3625.43     3615.97    124.99 o 
  14   0   3      197.63      111.48     59.15 o 
  15   0   3      136.42      175.18     61.43 o 
 -17   1   3      186.38      104.66     56.88 o 
 -16   1   3      267.27      184.29     54.60 o 
 -15   1   3      228.26      257.09     61.43 o 
 -14   1   3      368.53      329.89     61.43 o 
 -13   1   3     3068.81     3099.86    156.98 o 
 -12   1   3     1802.43     1783.24    136.51 o 
 -11   1   3     1164.73     1153.47     47.71 o 
 -10   1   3     1914.30     1916.31     43.40 o 
  -9   1   3    26217.85    25860.19    219.03 o 
  -8   1   3      600.69      630.24     23.16 o 
  -7   1   3        5.93       20.38      9.61 o 
  -6   1   3      523.42      503.04     19.31 o 
  -5   1   3    34876.96    36375.32    228.06 o 
  -4   1   3       11.06        0.00      5.81 o 
  -3   1   3    15305.37    15761.29    166.42 o 
  -2   1   3      286.96      351.47      9.19 o 
  -1   1   3     4381.40     4711.45     35.00 o 
   0   1   3      373.55      356.48     12.70 o 
   1   1   3     7751.71     8003.89    109.21 o 
   2   1   3     1973.32     1845.36     38.55 o 
   3   1   3     5313.37     4590.82     75.08 o 
   4   1   3     1218.49     1156.65     35.53 o 
   5   1   3       52.01       24.70     26.16 o 
   6   1   3      552.61      580.60     34.96 o 
   7   1   3     7978.59     7704.42    149.02 o 
   8   1   3      196.51      232.73     30.60 o 
   9   1   3     1956.57     2020.10     71.58 o 
  10   1   3      106.06       89.50     27.91 o 
  11   1   3     4254.55     4567.56    128.22 o 
  12   1   3      758.14      812.99     60.88 o 
  13   1   3       16.22       27.30     52.33 o 
  14   1   3      244.78       95.56     56.88 o 
  15   1   3      188.51      116.03     50.05 o 
 -17   2   3      200.16      332.17     70.53 o 
 -16   2   3       67.13       61.43     47.78 o 
 -15   2   3      573.41      575.21     56.24 o 
 -14   2   3     1078.66     1174.13     78.49 o 
 -13   2   3      678.81      591.47     59.15 o 
 -12   2   3      391.28      312.17     64.84 o 
 -11   2   3     8887.74     8754.28    120.75 o 
 -10   2   3     2979.27     2969.58     51.01 o 
  -9   2   3    11954.57    12047.04    130.62 o 
  -8   2   3      193.72      173.26     17.73 o 
  -7   2   3    13104.13    12746.81    112.19 o 
  -6   2   3     3210.84     3191.14     35.46 o 
  -5   2   3     3599.65     4235.17     51.57 o 
  -4   2   3     1148.66     1179.45     22.76 o 
  -3   2   3    35795.47    38168.94    308.68 o 
  -2   2   3       14.51       44.58      5.17 o 
  -1   2   3     3612.48     3961.27     37.68 o 
   0   2   3      695.16      804.58     22.33 o 
   1   2   3    24318.71    25684.71    455.02 o 
   2   2   3      360.57      352.64     34.13 o 
   3   2   3      842.09     1165.06     65.98 o 
   4   2   3      293.39      270.77     22.30 o 
   5   2   3    30694.39    31348.11    244.58 o 
   6   2   3      765.98      919.76     44.36 o 
   7   2   3     2669.00     2732.88    141.06 o 
   8   2   3       46.12       40.95     40.95 o 
   9   2   3     4291.53     4189.55    112.30 o 
  10   2   3      545.73      597.33     49.87 o 
  11   2   3       75.67       54.44     56.88 o 
  12   2   3      388.58      416.11     52.43 o 
  13   2   3     1703.87     1856.50    143.33 o 
  14   2   3      177.96      191.11     68.25 o 
  15   2   3       15.76       11.38     50.05 o 
 -17   3   3       90.27        2.28     50.05 o 
 -16   3   3      417.68      400.13     78.49 o 
 -15   3   3     1051.40     1093.32     75.61 o 
 -14   3   3        0.36       24.93     54.60 o 
 -13   3   3      854.89      885.91     61.92 o 
 -12   3   3      774.97      858.61     45.19 o 
 -11   3   3     1939.28     1930.72     59.19 o 
 -10   3   3       69.56       33.12     21.84 o 
  -9   3   3    19499.28    19772.81    107.48 o 
  -8   3   3     4371.94     4490.91     46.44 o 
  -7   3   3    25148.34    26302.36    217.80 o 
  -6   3   3      560.04      532.63     22.12 o 
  -5   3   3     4711.17     4300.41     60.18 o 
  -4   3   3     1950.14     2103.28     33.45 o 
  -3   3   3    31389.05    34256.48    242.02 o 
  -2   3   3       39.92       80.70     11.01 o 
  -1   3   3     7435.60     7147.65    108.07 o 
   0   3   3       44.90       55.01      8.25 o 
   1   3   3     9738.58    10686.32    116.38 o 
   2   3   3      342.40      336.72     12.67 o 
   3   3   3    14137.39    14305.54    135.37 o 
   4   3   3     1318.51     1205.82     68.25 o 
   5   3   3       30.18       15.93     27.30 o 
   6   3   3       57.63       88.73     36.40 o 
   7   3   3     3565.10     3485.49    127.41 o 
   8   3   3     2544.87     2540.08     87.78 o 
   9   3   3     3097.74     3375.28    103.31 o 
  10   3   3       93.90       63.70     30.44 o 
  11   3   3     2925.14     2838.03    105.59 o 
  12   3   3      653.14      657.51     91.00 o 
  13   3   3      135.93       91.01     52.33 o 
  14   3   3       17.34      147.88     65.98 o 
 -17   4   3      140.29      165.49     41.25 o 
 -16   4   3        8.50        0.00     44.36 o 
 -15   4   3      164.76      116.03     54.60 o 
 -14   4   3      874.23      888.95     63.70 o 
 -13   4   3     1544.31     1501.60     75.56 o 
 -12   4   3       57.75       37.32     23.62 o 
 -11   4   3     1636.78     1637.23     54.98 o 
 -10   4   3     2097.01     2207.87     61.43 o 
  -9   4   3     9019.00     8759.83    105.39 o 
  -8   4   3      124.51      106.24     17.06 o 
  -7   4   3     3614.52     3288.89     64.29 o 
  -6   4   3     1446.25     1598.44     36.94 o 
  -5   4   3    31083.23    31497.14    138.73 o 
  -4   4   3      615.71      625.33     18.46 o 
  -3   4   3     4248.62     4247.79     32.68 o 
  -2   4   3      458.31      461.85     34.13 o 
  -1   4   3    28763.81    28296.59    150.31 o 
   0   4   3       46.72       34.36      8.04 o 
   1   4   3    10450.21    10117.64    119.01 o 
   2   4   3      397.98      420.90     38.68 o 
   3   4   3     4913.86     4090.67    109.21 o 
   4   4   3      565.77      532.38     50.05 o 
   5   4   3     4460.91     4695.86    134.23 o 
   6   4   3     2025.57     2263.75    102.38 o 
   7   4   3     6550.14     6445.58    159.26 o 
   8   4   3       21.04       14.91     28.43 o 
   9   4   3     3995.36     3647.88    112.62 o 
  10   4   3      973.10      952.12     62.80 o 
  11   4   3      871.08      760.17     77.35 o 
  12   4   3        0.19        0.00     65.98 o 
  13   4   3       98.89       45.50     59.15 o 
  14   4   3      327.44      384.50     84.18 o 
 -17   5   3      148.72       41.60     33.33 o 
 -16   5   3      590.59      594.39     88.73 o 
 -15   5   3     1250.15     1221.04     75.41 o 
 -14   5   3      406.64      437.16     46.46 o 
 -13   5   3       86.73       89.50     24.98 o 
 -12   5   3     2718.66     2761.33     73.25 o 
 -11   5   3     6861.63     6948.26    124.95 o 
 -10   5   3      473.24      460.87     31.42 o 
  -9   5   3     2110.13     2116.14     52.98 o 
  -8   5   3     1679.42     1782.56     52.12 o 
  -7   5   3    42970.85    44466.25    285.54 o 
  -6   5   3     2390.02     2562.90     45.15 o 
  -5   5   3      836.58      973.87     24.82 o 
  -4   5   3      692.34      771.21     26.83 o 
  -3   5   3    32884.75    32552.49    270.74 o 
  -2   5   3      180.78      202.49     29.58 o 
  -1   5   3      334.17      571.06     40.95 o 
   0   5   3       22.87       13.65      8.14 o 
   1   5   3    22447.18    23210.87    140.57 o 
   2   5   3      200.47      284.39     36.40 o 
   3   5   3      102.74      170.63     34.13 o 
   4   5   3      207.84      220.69     36.40 o 
   5   5   3    14150.75    14178.58    236.61 o 
   6   5   3     1551.18     1494.94    145.61 o 
   7   5   3     5887.73     5829.14    218.41 o 
   8   5   3      771.55      683.04     51.18 o 
   9   5   3     1708.08     1661.91    108.07 o 
  10   5   3      174.97      220.04     38.21 o 
  11   5   3      318.70      265.40     39.19 o 
  12   5   3      522.42      571.06     88.73 o 
  13   5   3      917.75      839.52    106.93 o 
  14   5   3        4.46       56.88     56.88 o 
 -18   6   3      208.90      203.00     46.46 o 
 -17   6   3      500.35      522.24     58.94 o 
 -16   6   3      309.14      265.97     47.78 o 
 -15   6   3        0.38        0.00     36.90 o 
 -14   6   3     1047.10      955.42     64.11 o 
 -13   6   3     3164.61     3119.23     82.04 o 
 -12   6   3      804.82      750.96     42.28 o 
 -11   6   3      120.62      126.68     22.90 o 
 -10   6   3      701.86      754.79     37.37 o 
  -9   6   3     4602.85     4500.10     74.19 o 
  -8   6   3      236.37      212.34     18.70 o 
  -7   6   3      866.62     1057.06     32.45 o 
  -6   6   3      506.96      478.81     20.11 o 
  -5   6   3    26348.22    26040.77    116.66 o 
  -4   6   3      780.52      823.60     52.33 o 
  -3   6   3     1120.59     1112.54     56.88 o 
  -2   6   3      181.28      120.58     25.03 o 
  -1   6   3    13062.25    13184.35    188.84 o 
   0   6   3       26.63       34.95     10.17 o 
   1   6   3     1173.25     1352.17     38.43 o 
   2   6   3       88.88      120.58     27.30 o 
   3   6   3     5725.99     5005.27    136.51 o 
   4   6   3     1023.40     1030.63     68.25 o 
   5   6   3      384.18      394.84     36.90 o 
   6   6   3       14.93        0.00     27.21 o 
   7   6   3     4114.24     4169.89    109.98 o 
   8   6   3      882.40      841.21     57.85 o 
   9   6   3      360.41      274.18     39.83 o 
  10   6   3      279.08      208.92     38.80 o 
  11   6   3     1856.27     1881.53    138.78 o 
  12   6   3      298.43      220.61     49.56 o 
  13   6   3       65.73       11.88     35.53 o 
 -18   7   3      307.32      259.55     46.99 o 
 -17   7   3       25.53        5.84     51.19 o 
 -16   7   3       78.66       32.36     28.43 o 
 -15   7   3     1179.65     1025.79     66.40 o 
 -14   7   3      645.80      680.52     43.61 o 
 -13   7   3        2.60        2.85     18.97 o 
 -12   7   3      909.34      895.58     38.62 o 
 -11   7   3     2315.29     2396.80     55.87 o 
 -10   7   3     1196.48     1228.42     43.53 o 
  -9   7   3       12.59       34.57     15.28 o 
  -8   7   3      443.05      455.64     24.28 o 
  -7   7   3    11974.35    11901.06    100.45 o 
  -6   7   3      625.59      579.17     17.08 o 
  -5   7   3     1158.36     1089.47     21.43 o 
  -4   7   3      349.40      400.42     40.95 o 
  -3   7   3      971.24     1390.10     68.25 o 
  -2   7   3     1892.22     1898.24     47.78 o 
  -1   7   3    24066.28    26020.45    156.36 o 
   0   7   3      341.93      352.64     21.35 o 
   1   7   3    15266.89    15953.57    100.14 o 
   2   7   3        2.67        5.96     22.32 o 
   3   7   3     5138.92     5570.29    119.44 o 
   4   7   3      213.89      153.16     29.58 o 
   5   7   3     8875.13     8529.13    307.14 o 
   6   7   3     1381.27     1336.57     64.11 o 
   7   7   3      893.95      879.74     56.03 o 
   8   7   3       29.31       20.73     45.50 o 
   9   7   3     3312.30     3204.20    127.41 o 
  10   7   3      727.74      737.20     58.94 o 
  11   7   3        8.61       59.15     61.43 o 
  12   7   3      199.40      265.16     51.18 o 
  13   7   3      766.14      777.88     72.18 o 
 -18   8   3        9.90        0.00     39.94 o 
 -17   8   3      814.03      789.35     69.42 o 
 -16   8   3     1024.49     1037.25     73.76 o 
 -15   8   3      214.75      186.39     39.36 o 
 -14   8   3      182.65      157.69     23.34 o 
 -13   8   3     2135.98     2161.97     59.43 o 
 -12   8   3     1158.25     1242.54     43.83 o 
 -11   8   3     1742.24     1757.02     53.90 o 
 -10   8   3      752.42      653.48     32.45 o 
  -9   8   3    15085.65    15445.68    133.98 o 
  -8   8   3     1676.77     1801.39     43.29 o 
  -7   8   3      506.16      516.54     31.66 o 
  -6   8   3      620.31      582.22     15.63 o 
  -5   8   3    20001.62    20422.01    145.44 o 
  -4   8   3      494.00      502.80     47.78 o 
  -3   8   3     2592.96     2557.24     97.83 o 
  -2   8   3       76.99       66.38     27.30 o 
  -1   8   3     1976.70     1613.50     42.38 o 
   0   8   3      523.06      559.43     22.48 o 
   1   8   3     9850.44    10526.90     77.66 o 
   2   8   3      132.18      129.92     13.27 o 
   3   8   3     1224.62     1247.67     53.88 o 
   4   8   3       49.33       35.54     23.29 o 
   5   8   3     6380.98     6142.70    483.46 o 
   6   8   3      413.44      373.82     55.74 o 
   7   8   3     7925.17     7473.48    153.48 o 
   8   8   3      791.94      748.67     72.80 o 
   9   8   3      124.38      130.40     32.25 o 
  10   8   3        8.83       29.58     56.88 o 
  11   8   3      990.66      996.00     94.42 o 
  12   8   3      213.10      275.94     52.27 o 
 -18   9   3      646.43      680.26    106.93 o 
 -17   9   3      677.05      627.60     63.81 o 
 -16   9   3        9.75        0.00     33.06 o 
 -15   9   3      744.33      648.53     57.65 o 
 -14   9   3      568.37      576.57     43.97 o 
 -13   9   3     3606.83     3599.36     92.29 o 
 -12   9   3        0.20        0.00     31.34 o 
 -11   9   3     6454.38     6342.42     98.09 o 
 -10   9   3     4157.85     4262.63     76.39 o 
  -9   9   3     4682.89     4830.01     98.11 o 
  -8   9   3      430.28      400.74     21.37 o 
  -7   9   3    11007.87    10634.49     77.63 o 
  -6   9   3     1437.55     1425.99     55.74 o 
  -5   9   3     5231.71     5220.10     72.60 o 
  -4   9   3      113.99      106.93     36.40 o 
  -3   9   3     7827.00     7862.83    175.18 o 
  -2   9   3      148.88      181.64     14.43 o 
  -1   9   3     8473.32     8132.19     98.44 o 
   0   9   3       18.73       19.43     10.49 o 
   1   9   3     5246.30     5200.18     57.80 o 
   2   9   3      150.99      134.45     12.52 o 
   3   9   3     5337.98     5271.68    108.37 o 
   4   9   3       42.46        0.00     26.51 o 
   5   9   3     3414.92     3172.23     94.88 o 
   6   9   3      120.80       58.33     34.13 o 
   7   9   3     1693.04     1816.77     93.28 o 
   8   9   3       51.00       53.05     30.44 o 
   9   9   3     2093.46     2103.18     94.26 o 
  10   9   3      269.54      324.76     64.84 o 
  11   9   3      237.87      194.35     44.04 o 
  12   9   3       20.04      173.16     51.40 o 
 -17  10   3       26.40       51.50     32.72 o 
 -16  10   3      401.58      406.48     50.80 o 
 -15  10   3     1193.42     1167.75     60.60 o 
 -14  10   3      217.21      190.73     29.16 o 
 -13  10   3      864.70      759.69     46.21 o 
 -12  10   3     2271.60     2283.33     85.97 o 
 -11  10   3     9349.37     9342.37    164.00 o 
 -10  10   3      179.68      199.83     30.44 o 
  -9  10   3    12650.55    12463.13    257.09 o 
  -8  10   3     1654.71     1597.14     97.83 o 
  -7  10   3     5043.56     5234.09     75.98 o 
  -6  10   3      423.74      434.33     27.21 o 
  -5  10   3     4940.76     5079.19     89.51 o 
  -4  10   3      540.80      612.01     59.15 o 
  -3  10   3     1767.21     1847.40     95.56 o 
  -2  10   3       21.73       35.87     18.20 o 
  -1  10   3       43.71       28.13     14.43 o 
   0  10   3        9.22        4.94     11.69 o 
   1  10   3     2647.34     2704.79     43.67 o 
   2  10   3        0.14        0.00     19.93 o 
   3  10   3      238.14      238.41     32.18 o 
   4  10   3      182.29      113.57     27.84 o 
   5  10   3     3989.53     4080.70    110.19 o 
   6  10   3        0.27       17.17     26.51 o 
   7  10   3      911.45      812.01     57.65 o 
   8  10   3      198.00      117.57     34.34 o 
   9  10   3     1844.66     1973.92    126.27 o 
  10  10   3      133.27       86.45     40.22 o 
  11  10   3      324.19      269.75     53.44 o 
 -17  11   3      199.46       93.28     68.25 o 
 -16  11   3      175.99      197.08     41.25 o 
 -15  11   3        0.20       46.52     31.34 o 
 -14  11   3      497.59      541.08     43.23 o 
 -13  11   3     4697.46     4617.97    126.97 o 
 -12  11   3     1066.60     1075.58     63.16 o 
 -11  11   3      300.61      176.79     54.60 o 
 -10  11   3     1133.07     1073.86     88.73 o 
  -9  11   3     3770.24     3744.86    152.43 o 
  -8  11   3      161.61      163.81     45.50 o 
  -7  11   3      266.47      275.52     29.58 o 
  -6  11   3     2198.21     2200.96     60.96 o 
  -5  11   3    18326.74    17678.34    178.04 o 
  -4  11   3      155.14      120.52     32.99 o 
  -3  11   3     5579.73     5269.19    163.81 o 
  -2  11   3       57.25       41.29     12.67 o 
  -1  11   3     3808.96     3610.00    109.21 o 
   0  11   3       29.97       36.79     13.12 o 
   1  11   3     1872.08     1827.84     45.32 o 
   2  11   3       41.18       30.39     22.35 o 
   3  11   3     4990.81     5247.79    116.43 o 
   4  11   3        3.89       13.02     23.29 o 
   5  11   3        2.24        0.00     43.23 o 
   6  11   3       72.93       82.75     28.12 o 
   7  11   3     1278.30     1172.79     87.59 o 
   8  11   3       89.08       40.98     27.93 o 
   9  11   3        6.89        0.00     38.21 o 
  10  11   3       92.05      121.70     42.61 o 
 -17  12   3      118.83       54.60     47.78 o 
 -16  12   3      270.32      389.05     84.18 o 
 -15  12   3     1163.11     1248.18     64.03 o 
 -14  12   3      785.65      791.05     59.93 o 
 -13  12   3      114.11       32.76     26.50 o 
 -12  12   3      349.95      316.24     68.25 o 
 -11  12   3     4720.13     4921.10    184.29 o 
 -10  12   3     1196.90     1290.00     97.83 o 
  -9  12   3     1604.43     1583.49    106.93 o 
  -8  12   3      365.52      393.60     56.88 o 
  -7  12   3     9567.02     9275.26    125.06 o 
  -6  12   3      258.26      187.79     30.71 o 
  -5  12   3     3127.14     3199.02     83.06 o 
  -4  12   3     1111.02     1123.02     53.57 o 
  -3  12   3     4576.70     4657.18    159.26 o 
  -2  12   3      406.87      425.45     56.88 o 
  -1  12   3      272.90      273.16     25.46 o 
   0  12   3        0.12        0.00     21.35 o 
   1  12   3    13527.33    13208.56    508.49 o 
   2  12   3      108.68      100.62     35.26 o 
   3  12   3      287.49      313.58     83.04 o 
   4  12   3       63.92       61.95     28.12 o 
   5  12   3     1687.89     1723.83     80.77 o 
   6  12   3       16.15        0.25     28.96 o 
   7  12   3      125.17      126.51     34.64 o 
   8  12   3       37.31        0.00     72.80 o 
   9  12   3     1862.18     2029.89    108.51 o 
  10  12   3       76.23      141.13     65.98 o 
 -17  13   3      193.99      273.02     79.63 o 
 -16  13   3      541.53      648.29     85.32 o 
 -15  13   3      119.50       74.93     60.29 o 
 -14  13   3       20.80        0.00     54.60 o 
 -13  13   3      363.73      384.50     70.53 o 
 -12  13   3      542.94      602.91     79.63 o 
 -11  13   3      899.20      837.25     86.45 o 
 -10  13   3      757.65      814.49     88.73 o 
  -9  13   3     8594.78     8986.74    245.71 o 
  -8  13   3      514.25      527.83     70.53 o 
  -7  13   3       21.07       22.90     28.44 o 
  -6  13   3     2158.80     2292.61     71.93 o 
  -5  13   3    35324.72    35239.22    240.07 o 
  -4  13   3      487.63      494.72     43.08 o 
  -3  13   3      145.31      146.52     30.06 o 
  -2  13   3      127.85       86.45     40.95 o 
  -1  13   3     8733.61     8447.54    220.69 o 
   0  13   3       21.80        5.46     29.58 o 
   1  13   3      272.55      220.01     31.10 o 
   2  13   3       24.25        1.14     24.13 o 
   3  13   3     1419.94     1472.98     68.02 o 
   4  13   3      114.34      125.02     32.05 o 
   5  13   3     1010.33      956.98     61.80 o 
   6  13   3       27.84       27.12     27.93 o 
   7  13   3     2054.56     2044.10     79.78 o 
   8  13   3      130.79      106.19     48.92 o 
   9  13   3        0.83        0.00     83.04 o 
 -17  14   3       79.59       40.95     59.15 o 
 -16  14   3        5.87        0.00     53.47 o 
 -15  14   3       23.73        0.00     41.46 o 
 -14  14   3      384.41      334.44     75.08 o 
 -13  14   3      659.46      646.14     86.45 o 
 -12  14   3      137.41       93.28     50.05 o 
 -11  14   3     2760.67     2809.78    150.16 o 
 -10  14   3     2769.34     2898.51    152.43 o 
  -9  14   3     3501.65     3166.97    156.98 o 
  -8  14   3      310.32      307.14     65.98 o 
  -7  14   3     5328.57     5314.69    191.11 o 
  -6  14   3      774.17      784.73     47.95 o 
  -5  14   3     9868.25     9524.04    131.90 o 
  -4  14   3      629.10      663.81     47.27 o 
  -3  14   3    10272.49    10400.93    302.59 o 
  -2  14   3      486.19      508.55     46.65 o 
  -1  14   3     2225.26     2131.59     82.84 o 
   0  14   3      123.84      100.11     43.23 o 
   1  14   3     3141.63     3107.82    147.88 o 
   2  14   3        8.56        4.31     22.95 o 
   3  14   3     1475.86     1493.77     61.45 o 
   4  14   3       15.80       26.81     23.43 o 
   5  14   3     1250.92     1183.65     58.68 o 
   6  14   3       75.45       49.24     29.04 o 
   7  14   3      412.01      366.51     73.94 o 
   8  14   3       17.85        0.00     39.36 o 
 -16  15   3      350.88      299.51     67.12 o 
 -15  15   3      236.38      225.24     68.25 o 
 -14  15   3       11.67        0.00     61.43 o 
 -13  15   3       13.15       52.33     54.60 o 
 -12  15   3      507.94      577.88     88.73 o 
 -11  15   3     2809.94     2668.72    152.43 o 
 -10  15   3        8.79        0.00     59.15 o 
  -9  15   3     1642.79     1749.57    122.86 o 
  -8  15   3      966.04      969.20     93.28 o 
  -7  15   3     8342.94     8538.54    250.26 o 
  -6  15   3      206.53      176.66     32.37 o 
  -5  15   3      855.42      879.90     47.17 o 
  -4  15   3     1246.57     1246.82     63.81 o 
  -3  15   3     5292.85     5061.82    126.10 o 
  -2  15   3        7.06        0.48     30.44 o 
  -1  15   3      738.78      882.36     80.77 o 
   0  15   3       29.79       79.51     48.92 o 
   1  15   3      499.50      538.57     50.50 o 
   2  15   3       53.30       25.20     29.88 o 
   3  15   3     1097.52     1100.54     70.57 o 
   4  15   3       49.99       67.31     42.09 o 
   5  15   3     1968.09     2129.84    101.69 o 
   6  15   3        9.47        0.00     27.52 o 
   7  15   3      335.01      247.35     47.94 o 
   8  15   3       66.92       88.73     75.08 o 
 -16  16   3      112.52      159.11     49.17 o 
 -15  16   3        3.33        0.00     59.15 o 
 -14  16   3      348.69      323.07     70.53 o 
 -13  16   3      531.52      500.53     81.90 o 
 -12  16   3      125.97      116.03     56.88 o 
 -11  16   3        7.10        0.00     59.15 o 
 -10  16   3      236.19      338.99     65.98 o 
  -9  16   3     3002.24     3080.52    166.08 o 
  -8  16   3      102.71      111.48     52.33 o 
  -7  16   3      244.97      291.22     65.98 o 
  -6  16   3      475.16      497.10     45.03 o 
  -5  16   3     4903.70     4887.86    104.36 o 
  -4  16   3        1.35       17.36     30.06 o 
  -3  16   3     2159.23     2238.48     90.63 o 
  -2  16   3      479.45      485.26     48.18 o 
  -1  16   3     2849.05     2941.66    117.17 o 
   0  16   3       31.93        2.65     51.19 o 
   1  16   3      460.25      513.93     81.90 o 
   2  16   3       26.17        2.33     32.25 o 
   3  16   3     2267.62     2182.33     99.12 o 
   4  16   3      133.60      128.53     39.19 o 
   5  16   3      140.33      124.22     37.86 o 
   6  16   3       46.61        0.00     61.43 o 
   7  16   3      644.56      850.90    118.31 o 
 -16  17   3      518.56      470.70     65.72 o 
 -15  17   3      480.18      536.93     95.56 o 
 -14  17   3       48.34       54.60     54.60 o 
 -13  17   3       41.10        0.00     59.15 o 
 -12  17   3       43.33        0.00     59.15 o 
 -11  17   3     1520.61     1631.26    131.96 o 
 -10  17   3      421.73      404.97     75.08 o 
  -9  17   3       15.41        0.00     52.33 o 
  -8  17   3      199.76      247.99     68.25 o 
  -7  17   3     3333.92     3585.60    177.46 o 
  -6  17   3      247.44      240.10     38.22 o 
  -5  17   3      396.88      435.53     39.08 o 
  -4  17   3      159.70      123.94     34.04 o 
  -3  17   3     4104.05     4013.60    123.00 o 
  -2  17   3       43.71       22.52     32.05 o 
  -1  17   3       32.61       50.55     88.73 o 
   0  17   3      129.61      113.66     37.78 o 
   1  17   3     3416.63     3528.18    123.59 o 
   2  17   3        6.41       53.34     34.90 o 
   3  17   3       55.94       34.56    102.38 o 
   4  17   3        7.43        0.00     38.68 o 
   5  17   3      198.96      162.53     77.35 o 
   6  17   3       68.94       45.50     65.98 o 
 -15  18   3       65.53        0.00     65.98 o 
 -14  18   3      241.00      250.26     72.80 o 
 -13  18   3      518.29      527.83     93.28 o 
 -12  18   3      362.58      304.87     77.35 o 
 -11  18   3      627.08      461.85     81.90 o 
 -10  18   3      163.22      257.09     72.80 o 
  -9  18   3     2267.20     2332.00    154.71 o 
  -8  18   3       23.92       20.48     47.78 o 
  -7  18   3       18.32        0.00     54.60 o 
  -6  18   3       58.36       47.78     47.78 o 
  -5  18   3     2715.36     2787.98    103.24 o 
  -4  18   3      143.96      158.94     35.85 o 
  -3  18   3      130.77      121.04     32.05 o 
  -2  18   3      219.82      190.49     41.83 o 
  -1  18   3     4986.75     5099.51    217.27 o 
   0  18   3       96.05      109.21     43.44 o 
   1  18   3       25.59       53.28     37.03 o 
   2  18   3       38.70        0.00     42.09 o 
   3  18   3      961.02      914.24     73.53 o 
   4  18   3        4.39       10.75     33.65 o 
   5  18   3       27.36      116.03     61.43 o 
 -14  19   3      428.57      439.10     91.00 o 
 -13  19   3      287.85      320.79     86.45 o 
 -12  19   3      131.23      134.23     63.70 o 
 -11  19   3     1265.53     1396.93    134.23 o 
 -10  19   3      118.62       84.18     65.98 o 
  -9  19   3       93.85       84.18     56.88 o 
  -8  19   3       13.14       13.65     50.05 o 
  -7  19   3      632.60      796.29     97.83 o 
  -6  19   3       90.86       81.90     50.05 o 
  -5  19   3      172.08      249.83     40.44 o 
  -4  19   3       12.12        0.00     30.15 o 
  -3  19   3     2832.44     3039.71     96.29 o 
  -2  19   3       83.89       54.34     37.54 o 
  -1  19   3       53.79       48.68     36.40 o 
   0  19   3       14.81        6.50     38.22 o 
   1  19   3      603.81      680.67     66.63 o 
   2  19   3       55.13       75.51     41.53 o 
   3  19   3      392.37      378.34     55.69 o 
 -14  20   3       50.79      163.81     81.90 o 
 -13  20   3      399.98      534.65    100.11 o 
 -12  20   3      309.01      282.12     72.80 o 
 -11  20   3      223.40      236.61     77.35 o 
 -10  20   3      105.36       54.60     61.43 o 
  -9  20   3      688.20      666.61    100.11 o 
  -8  20   3      110.67       97.83     63.70 o 
  -7  20   3     1644.58     1642.64    138.78 o 
  -6  20   3        0.21       31.85     63.70 o 
  -5  20   3     2119.97     2227.35    156.98 o 
  -4  20   3       66.05       11.62     28.31 o 
  -3  20   3      455.06      455.03     71.32 o 
  -2  20   3       16.06       40.43     29.40 o 
  -1  20   3      382.82      369.68     53.88 o 
   0  20   3       57.37       33.94     36.16 o 
   1  20   3      869.41      860.54     74.69 o 
   2  20   3        3.11       15.28     44.27 o 
 -12  21   3        0.51        0.00     56.88 o 
 -11  21   3       69.02       13.65     59.15 o 
 -10  21   3      306.56      443.65     86.45 o 
  -9  21   3     1726.24     1888.35    156.98 o 
  -8  21   3        6.23        0.00     63.70 o 
  -7  21   3      471.80      539.20     97.83 o 
  -6  21   3      116.36       63.70     59.15 o 
  -5  21   3      392.57      370.85     81.90 o 
  -4  21   3        1.53       66.16     39.39 o 
  -3  21   3      262.26      287.76     41.06 o 
  -2  21   3       16.91        1.70     28.75 o 
  -1  21   3     1366.82     1435.85     75.26 o 
   0  21   3       17.91        0.00     40.36 o 
 -11  22   3     1420.63     1501.58    145.61 o 
 -10  22   3       73.76       43.23     70.53 o 
  -9  22   3       59.40      138.78     72.80 o 
  -8  22   3      374.12      354.92     81.90 o 
  -7  22   3     1637.90     1740.47    156.98 o 
  -6  22   3        0.84       27.30     63.70 o 
  -5  22   3      196.16      263.91     79.63 o 
  -4  22   3        1.93       65.98     61.43 o 
  -3  22   3      838.87      860.76     73.95 o 
  -2  22   3        8.85        0.00     38.14 o 
  -8  23   3        2.57      102.38     65.98 o 
  -7  23   3        2.44        0.00     61.43 o 
  -6  23   3       36.57        0.00     68.25 o 
  -5  23   3      948.60     1158.04    127.41 o 
   2 -24   4      635.95      724.35     71.47 o 
   3 -24   4       13.01       94.28    119.44 o 
   4 -24   4        5.88        0.00     54.60 o 
   5 -24   4        5.50       20.48     50.05 o 
   6 -24   4      725.62      662.06    102.38 o 
   7 -24   4      188.60      268.46     84.18 o 
   8 -24   4       31.99        2.28     63.70 o 
   9 -24   4      180.97      222.96     81.90 o 
  -1 -23   4       27.78      261.64     79.63 o 
   0 -23   4     1123.59     1099.38     82.75 o 
   1 -23   4        8.26        7.39     38.21 o 
   2 -23   4       12.22        2.28     35.96 o 
   3 -23   4       23.37        0.00     37.58 o 
   4 -23   4     1557.65     1594.66     92.64 o 
   5 -23   4      118.18       31.85     63.70 o 
   6 -23   4       63.85        0.00     61.43 o 
   7 -23   4      139.83       97.83     63.70 o 
   8 -23   4     1375.96     1610.79    150.16 o 
   9 -23   4      341.76      336.72     84.18 o 
  10 -23   4        5.18        0.00     79.63 o 
  11 -23   4       42.34      104.66     75.08 o 
  -2 -22   4     1366.96     1412.85    136.51 o 
  -1 -22   4      117.87       45.50     65.98 o 
   0 -22   4       86.72       65.32     38.68 o 
   1 -22   4       57.67       11.94     37.54 o 
   2 -22   4      799.64      766.32     67.57 o 
   3 -22   4       80.40        2.08     37.58 o 
   4 -22   4     1027.40     1023.16     73.79 o 
   5 -22   4       52.02        9.10     54.60 o 
   6 -22   4     2096.62     2138.62    159.26 o 
   7 -22   4      165.09      134.23     63.70 o 
   8 -22   4       55.51        0.00     68.25 o 
   9 -22   4       11.50      125.13     59.15 o 
  10 -22   4     1145.00     1067.03    127.41 o 
  11 -22   4      797.66      864.55    125.13 o 
  12 -22   4      240.61      257.09     93.28 o 
  -4 -21   4     1216.64     1355.97    143.33 o 
  -3 -21   4       35.27        0.00     72.80 o 
  -2 -21   4      172.87      227.51     68.25 o 
  -1 -21   4       10.14        0.00    100.11 o 
   0 -21   4     1013.09     1098.13     77.91 o 
   1 -21   4      159.94      111.07     51.19 o 
   2 -21   4      926.30      992.01     71.58 o 
   3 -21   4       59.29        0.00     38.21 o 
   4 -21   4     2519.11     2363.61    102.36 o 
   5 -21   4      180.20      214.47     40.82 o 
   6 -21   4      576.90      530.10     88.73 o 
   7 -21   4       37.34       34.13     50.05 o 
   8 -21   4      476.57      466.40     86.45 o 
   9 -21   4      141.72       59.15     61.43 o 
  10 -21   4      541.47      505.08     91.00 o 
  11 -21   4       21.89        0.00     65.98 o 
  12 -21   4      765.83      703.01    111.48 o 
  13 -21   4      400.64      527.83    109.21 o 
  -5 -20   4        0.09       11.38     63.70 o 
  -4 -20   4      311.92      368.57     84.18 o 
  -3 -20   4        9.69       79.63     65.98 o 
  -2 -20   4      673.45      612.01     97.83 o 
  -1 -20   4      194.81      136.31     83.04 o 
   0 -20   4     1881.32     1980.17     96.16 o 
   1 -20   4       14.91       46.94     24.35 o 
   2 -20   4      784.76      821.05     64.35 o 
   3 -20   4      308.80      362.88     46.95 o 
   4 -20   4     2311.36     2259.15     96.36 o 
   5 -20   4       63.77       70.53     44.36 o 
   6 -20   4     1143.77     1094.34    109.21 o 
   7 -20   4      384.58      359.47     72.80 o 
   8 -20   4     1061.39     1171.69    118.31 o 
   9 -20   4       62.00        9.10     63.70 o 
  10 -20   4      718.29      673.44    104.66 o 
  11 -20   4      772.96     1005.61    120.58 o 
  12 -20   4      388.31      368.57     91.00 o 
  13 -20   4       61.23        0.00     70.53 o 
  14 -20   4        2.89        0.00     77.35 o 
  -6 -19   4      793.47      819.04    111.48 o 
  -5 -19   4       37.17      111.48     75.08 o 
  -4 -19   4       70.60       86.45     61.43 o 
  -3 -19   4        2.31       45.50     54.60 o 
  -2 -19   4     2849.08     3359.71    123.99 o 
  -1 -19   4       81.09       56.19     55.74 o 
   0 -19   4      341.54      319.68     35.08 o 
   1 -19   4      492.54      459.09     39.23 o 
   2 -19   4     2861.01     2887.81     86.67 o 
   3 -19   4       59.04        0.00     39.39 o 
   4 -19   4       19.99        0.00     35.28 o 
   5 -19   4      557.40      587.39     52.43 o 
   6 -19   4     5725.53     5612.73    220.69 o 
   7 -19   4       59.05       97.83     52.33 o 
   8 -19   4     1253.89     1151.21    113.76 o 
   9 -19   4      609.57      534.65     84.18 o 
  10 -19   4     1264.24     1301.37    125.13 o 
  11 -19   4       96.37      150.16     77.35 o 
  12 -19   4      543.54      518.73     95.56 o 
  13 -19   4      374.25      345.82    100.11 o 
  14 -19   4      337.33      298.04     91.00 o 
  -7 -18   4        1.35        0.00     77.35 o 
  -6 -18   4       74.13       43.23     54.60 o 
  -5 -18   4      128.42      182.01     75.08 o 
  -4 -18   4     2387.47     2518.56    168.36 o 
  -3 -18   4       66.09       57.88     34.13 o 
  -2 -18   4       47.66       50.81     23.97 o 
  -1 -18   4       38.86       74.17     31.85 o 
   0 -18   4     3953.71     4050.80     99.71 o 
   1 -18   4      191.84      190.27     29.07 o 
   2 -18   4      167.43      184.11     28.42 o 
   3 -18   4      153.82       81.20     31.09 o 
   4 -18   4     3175.76     3241.84    105.59 o 
   5 -18   4      264.51      251.48     39.56 o 
   6 -18   4       24.48        0.00     26.87 o 
   7 -18   4      897.71      864.55     97.83 o 
   8 -18   4     3253.99     3226.13    170.63 o 
   9 -18   4       27.26        0.00     61.43 o 
  10 -18   4      422.89      277.57     72.80 o 
  11 -18   4      299.08      350.37     72.80 o 
  12 -18   4     1078.07     1078.41    122.86 o 
  13 -18   4      254.99      291.22     88.73 o 
  14 -18   4        0.32       40.95     68.25 o 
  15 -18   4      144.18      120.58     79.63 o 
  -8 -17   4      123.71      146.71     50.05 o 
  -7 -17   4       90.75       71.46     41.25 o 
  -6 -17   4     2335.57     2258.96    105.85 o 
  -5 -17   4        0.25        0.00     40.65 o 
  -4 -17   4        9.17       23.92     32.37 o 
  -3 -17   4       26.19       24.38     24.05 o 
  -2 -17   4     2987.50     2989.86     72.45 o 
  -1 -17   4       68.62       32.90     22.21 o 
   0 -17   4       17.32        1.57     20.88 o 
   1 -17   4      210.19      219.20     29.63 o 
   2 -17   4     7508.54     7709.66    130.00 o 
   3 -17   4     1133.99     1114.51     64.11 o 
   4 -17   4       64.38       54.42     30.06 o 
   5 -17   4      345.87      308.87     38.80 o 
   6 -17   4     6865.32     6945.96    229.79 o 
   7 -17   4      322.09      366.30     70.53 o 
   8 -17   4        1.14       65.98     54.60 o 
   9 -17   4      644.94      632.48     88.73 o 
  10 -17   4     3219.71     3121.47    172.91 o 
  11 -17   4      485.26      491.43     88.73 o 
  12 -17   4      233.46      238.89     72.80 o 
  13 -17   4      551.60      618.83    102.38 o 
  14 -17   4      598.35      714.39    109.21 o 
  15 -17   4      491.63      577.88    100.11 o 
  -9 -16   4        7.46        0.00     41.53 o 
  -8 -16   4     1161.15     1266.02     86.69 o 
  -7 -16   4      178.87      160.50     40.82 o 
  -6 -16   4      816.78      814.93     67.68 o 
  -5 -16   4       81.55       17.29     55.74 o 
  -4 -16   4     1276.17     1231.28     54.96 o 
  -3 -16   4       12.98        0.00     19.34 o 
  -2 -16   4      621.51      644.65     30.56 o 
  -1 -16   4        8.34       14.50     15.77 o 
   0 -16   4     2736.27     2891.63     79.03 o 
   1 -16   4      861.03      853.73     44.62 o 
   2 -16   4     1169.13     1323.41     59.69 o 
   3 -16   4      344.89      248.37     32.08 o 
   4 -16   4     5872.87     6008.73    156.98 o 
   5 -16   4     1911.22     2003.38     76.53 o 
   6 -16   4     3886.89     3958.72    168.36 o 
   7 -16   4       33.69       27.30     54.60 o 
   8 -16   4     3160.22     3185.18    159.26 o 
   9 -16   4     1157.40     1210.37    111.48 o 
  10 -16   4      930.83      864.55    102.38 o 
  11 -16   4      412.60      391.32     84.18 o 
  12 -16   4     2593.42     2463.96    159.26 o 
  13 -16   4      300.70      338.99     86.45 o 
  14 -16   4       34.12        0.00     65.98 o 
  15 -16   4       84.14      100.11     81.90 o 
  16 -16   4      182.55      177.46     79.63 o 
 -10 -15   4       63.68        0.00     43.69 o 
  -9 -15   4      288.09      354.14     59.54 o 
  -8 -15   4     1003.16      948.08     77.22 o 
  -7 -15   4        0.97       16.88     33.89 o 
  -6 -15   4     2539.62     2563.21    106.54 o 
  -5 -15   4        0.63        0.00     35.96 o 
  -4 -15   4      867.61      945.35     46.83 o 
  -3 -15   4        8.42        0.00     17.67 o 
  -2 -15   4      769.59      774.61     32.05 o 
  -1 -15   4      202.32      165.38     22.14 o 
   0 -15   4     5576.20     5313.84     82.28 o 
   1 -15   4        3.30        0.00     16.72 o 
   2 -15   4      774.04      829.58     43.97 o 
   3 -15   4      963.56      997.63     46.45 o 
   4 -15   4     5193.70     5235.31    118.88 o 
   5 -15   4      148.85       62.57     31.10 o 
   6 -15   4     2902.61     2989.51    143.33 o 
   7 -15   4     2060.97     2040.79    127.41 o 
   8 -15   4     8276.64     8456.64    247.99 o 
   9 -15   4       39.68        0.00     54.60 o 
  10 -15   4     4076.10     4563.90    195.66 o 
  11 -15   4     1168.19     1158.04    111.48 o 
  12 -15   4      290.99      204.76     63.70 o 
  13 -15   4       14.49        0.00     68.25 o 
  14 -15   4      838.51      834.97    109.21 o 
  15 -15   4      817.38      821.32    116.03 o 
  16 -15   4       71.56      138.78     93.28 o 
 -11 -14   4       96.19       80.56     43.35 o 
 -10 -14   4     1079.87     1047.17     82.75 o 
  -9 -14   4        7.74        3.73     45.50 o 
  -8 -14   4      862.71      808.32     68.95 o 
  -7 -14   4       49.31       84.47     37.58 o 
  -6 -14   4      313.21      337.11     55.74 o 
  -5 -14   4       33.18        0.00     51.13 o 
  -4 -14   4      374.98      364.81     40.57 o 
  -3 -14   4       12.64       15.99     20.44 o 
  -2 -14   4     8605.02     8384.69    101.33 o 
  -1 -14   4      150.98      127.82     17.47 o 
   0 -14   4     2588.09     2589.88     56.16 o 
   1 -14   4      114.78      131.24     20.57 o 
   2 -14   4     3313.14     3307.62     59.52 o 
   3 -14   4      100.84       98.82     23.83 o 
   4 -14   4      412.72      405.36     38.70 o 
   5 -14   4      849.37      817.66     48.11 o 
   6 -14   4    19386.89    19541.05    343.54 o 
   7 -14   4      554.25      480.05     70.53 o 
   8 -14   4     1752.88     1494.76    113.76 o 
   9 -14   4      838.02      903.22     91.00 o 
  10 -14   4     5166.50     5262.36    202.49 o 
  11 -14   4        6.52        0.00     70.53 o 
  12 -14   4     2376.47     2341.10    150.16 o 
  13 -14   4     1401.39     1522.06    134.23 o 
  14 -14   4      865.45      873.65    111.48 o 
  15 -14   4        0.60        0.00     68.25 o 
  16 -14   4      435.85      559.68    111.48 o 
 -11 -13   4        0.25        0.00     39.39 o 
 -10 -13   4      429.22      486.44     61.80 o 
  -9 -13   4      105.16      160.14     45.83 o 
  -8 -13   4     1370.81     1226.40     79.52 o 
  -7 -13   4       71.52       82.20     36.90 o 
  -6 -13   4     3424.03     3466.82    113.20 o 
  -5 -13   4      184.86      132.79     24.21 o 
  -4 -13   4    10619.70    10382.91    135.67 o 
  -3 -13   4       31.29        3.84     22.30 o 
  -2 -13   4     2738.29     2782.20     57.20 o 
  -1 -13   4       87.60       67.33     14.43 o 
   0 -13   4     2680.60     2669.83     72.25 o 
   1 -13   4       12.83       20.84     14.55 o 
   2 -13   4     5814.68     5623.62     74.39 o 
   3 -13   4      199.88      155.90     21.70 o 
   4 -13   4    10112.57    10216.55    152.59 o 
   5 -13   4      658.78      698.46     70.53 o 
   6 -13   4      939.08      839.52     81.90 o 
   7 -13   4     2263.61     2229.62    127.41 o 
   8 -13   4    15912.24    15914.50    320.79 o 
   9 -13   4     1804.05     1708.62    118.31 o 
  10 -13   4       93.60       59.15     56.88 o 
  11 -13   4     1196.22     1144.39    106.93 o 
  12 -13   4     3699.65     3592.42    182.01 o 
  13 -13   4      103.97       27.30     65.98 o 
  14 -13   4      894.03      916.88    118.31 o 
  15 -13   4      658.35      664.34    102.38 o 
  16 -13   4      113.07       31.85     68.25 o 
 -12 -12   4       52.75      102.11     47.44 o 
 -11 -12   4      263.78      259.18     72.80 o 
 -10 -12   4     1770.60     1929.57    122.86 o 
  -9 -12   4        9.70        0.00     35.28 o 
  -8 -12   4      470.10      566.57     57.09 o 
  -7 -12   4       76.04       80.60     32.99 o 
  -6 -12   4    15868.07    16571.05    237.84 o 
  -5 -12   4      199.26      203.40     29.17 o 
  -4 -12   4     2565.29     2663.70     67.75 o 
  -3 -12   4       25.46        0.00     25.43 o 
  -2 -12   4     4465.42     4314.42     79.39 o 
  -1 -12   4       23.10        7.51     15.28 o 
   0 -12   4     8208.48     8429.96    114.28 o 
   1 -12   4        0.59        0.00     14.31 o 
   2 -12   4     6458.44     6380.27     83.08 o 
   3 -12   4      158.32      164.95     23.03 o 
   4 -12   4     1314.52     1349.30     36.91 o 
   5 -12   4      621.57      588.52     43.23 o 
   6 -12   4     2717.17     2796.13    129.68 o 
   7 -12   4      117.92      104.66     47.78 o 
   8 -12   4      143.40       52.33     56.88 o 
   9 -12   4      284.68      150.16     52.33 o 
  10 -12   4    12741.87    12636.04    298.04 o 
  11 -12   4     1387.72     1255.87    106.93 o 
  12 -12   4      371.26      259.36     75.08 o 
  13 -12   4      930.52     1123.91    109.21 o 
  14 -12   4     1625.41     1747.30    141.06 o 
  15 -12   4      215.27      273.02     86.45 o 
  16 -12   4       78.51       48.46     80.77 o 
 -13 -11   4       76.86        1.89     37.78 o 
 -12 -11   4     1230.06     1126.76     83.24 o 
 -11 -11   4      106.15       72.25     39.19 o 
 -10 -11   4     1151.52     1161.70     79.52 o 
  -9 -11   4      125.53       79.48     36.40 o 
  -8 -11   4     3621.16     3869.82    123.06 o 
  -7 -11   4      244.44      226.88     39.83 o 
  -6 -11   4     1462.10     1399.87     51.04 o 
  -5 -11   4        0.48       13.86     28.44 o 
  -4 -11   4     4144.20     4209.59     79.17 o 
  -3 -11   4       26.04       27.18     14.21 o 
  -2 -11   4       98.31      102.41     19.57 o 
  -1 -11   4      283.85      276.31     27.91 o 
   0 -11   4    10876.30    10926.48    127.32 o 
   1 -11   4      717.41      715.78     35.79 o 
   2 -11   4     4864.07     4873.20     63.79 o 
   3 -11   4       20.30       18.82     10.73 o 
   4 -11   4     9443.82     9567.89     89.45 o 
   5 -11   4      410.40      336.72     50.05 o 
   6 -11   4     6689.00     6438.60    182.01 o 
   7 -11   4      543.14      470.95     70.53 o 
   8 -11   4     7831.41     7833.26    213.86 o 
   9 -11   4     4663.33     4524.68     98.91 o 
  10 -11   4     4098.03     4029.45     99.24 o 
  11 -11   4      284.01      197.94     68.25 o 
  12 -11   4     3068.37     3116.92    166.08 o 
  13 -11   4      194.61      233.19     44.36 o 
  14 -11   4        3.16        0.00     75.08 o 
  15 -11   4      140.74       88.73     72.80 o 
  16 -11   4     1177.86     1290.12     92.49 o 
 -13 -10   4      165.72      200.21     49.17 o 
 -12 -10   4      971.02      919.86     95.56 o 
 -11 -10   4       37.69        0.00     37.78 o 
 -10 -10   4     1578.91     1749.00     91.70 o 
  -9 -10   4      424.66      399.55     50.66 o 
  -8 -10   4     3906.93     3906.70    119.84 o 
  -7 -10   4       34.13        0.00     43.08 o 
  -6 -10   4     7226.48     7134.37    220.50 o 
  -5 -10   4       78.72       74.93     17.80 o 
  -4 -10   4      883.54      960.31     28.94 o 
  -3 -10   4       18.46       25.27     14.45 o 
  -2 -10   4    14383.94    14788.88    166.64 o 
  -1 -10   4      105.75       66.60     13.54 o 
   0 -10   4       67.39       90.45     15.32 o 
   1 -10   4        0.66        0.00     17.08 o 
   2 -10   4    22275.82    23469.00    131.50 o 
   3 -10   4      209.08      227.43     14.90 o 
   4 -10   4    11199.32    11512.13    115.42 o 
   5 -10   4      340.60      300.32     47.78 o 
   6 -10   4     3934.73     3797.18    136.51 o 
   7 -10   4     2075.85     2005.70     59.60 o 
   8 -10   4     2941.73     2840.78     74.02 o 
   9 -10   4        1.87        0.00     24.95 o 
  10 -10   4     3386.45     3154.29    171.77 o 
  11 -10   4     1689.40     1636.87     70.48 o 
  12 -10   4     1420.75     1431.05    116.03 o 
  13 -10   4       44.52       38.39     39.81 o 
  14 -10   4      979.72      967.73    128.54 o 
  15 -10   4      858.59     1009.34     60.76 o 
  16 -10   4       72.07       65.94     47.27 o 
 -14  -9   4      231.67       29.58     59.15 o 
 -13  -9   4       48.76       30.02     62.57 o 
 -12  -9   4      601.98      553.20     58.57 o 
 -11  -9   4      593.61      525.70     71.67 o 
 -10  -9   4     4028.40     4142.72    130.93 o 
  -9  -9   4       22.36        0.00     36.17 o 
  -8  -9   4      830.16      757.30     57.85 o 
  -7  -9   4      460.51      414.88     33.97 o 
  -6  -9   4     6212.11     6454.66     96.81 o 
  -5  -9   4        0.20        0.00      8.20 o 
  -4  -9   4     2139.47     2264.60     40.92 o 
  -3  -9   4       66.64       58.61     16.75 o 
  -2  -9   4    21583.23    21533.89    147.34 o 
  -1  -9   4      248.53      202.00     14.97 o 
   0  -9   4    55376.87    59434.42    278.22 o 
   1  -9   4     1191.85     1330.12     32.07 o 
   2  -9   4    24591.89    26003.39    193.39 o 
   3  -9   4      648.80      656.73     21.97 o 
   4  -9   4       44.97       75.43     29.58 o 
   5  -9   4     1076.70     1089.78     72.80 o 
   6  -9   4     6957.90     6746.97     95.77 o 
   7  -9   4       38.64       32.18     16.90 o 
   8  -9   4     2774.19     2764.26     73.94 o 
   9  -9   4      527.91      562.37     50.05 o 
  10  -9   4      217.99      211.59     61.43 o 
  11  -9   4       59.70        0.00     65.98 o 
  12  -9   4      707.29      784.92     95.56 o 
  13  -9   4     1273.22     1432.73     77.02 o 
  14  -9   4      823.62      783.98     62.80 o 
  15  -9   4       94.24       18.15     27.95 o 
  16  -9   4      724.08      623.12     60.12 o 
 -14  -8   4        1.52        0.00     54.60 o 
 -13  -8   4      337.74      380.03     52.12 o 
 -12  -8   4     1704.01     1853.56     92.24 o 
 -11  -8   4       41.80        0.00     67.12 o 
 -10  -8   4      553.83      540.90    100.11 o 
  -9  -8   4      575.27      568.65     51.82 o 
  -8  -8   4     7483.53     7796.13    155.83 o 
  -7  -8   4       22.26        0.00     18.14 o 
  -6  -8   4     1282.20     1304.87     43.87 o 
  -5  -8   4      119.97      129.39     12.82 o 
  -4  -8   4    23897.18    24275.63    217.05 o 
  -3  -8   4      253.13      285.47     16.00 o 
  -2  -8   4    10881.55    10246.63    105.77 o 
  -1  -8   4      215.02      195.77     13.95 o 
   0  -8   4    10507.54    10587.38     91.48 o 
   1  -8   4       54.32      117.99     16.75 o 
   2  -8   4    14260.58    15358.58    144.07 o 
   3  -8   4     1085.93     1107.77     30.75 o 
   4  -8   4    35409.39    35961.05    196.55 o 
   5  -8   4        2.96        0.00     12.67 o 
   6  -8   4     6170.26     6262.28     90.47 o 
   7  -8   4     1214.90     1148.38     45.43 o 
   8  -8   4     1600.36     1449.25     93.28 o 
   9  -8   4      118.41      168.36     56.88 o 
  10  -8   4     3030.79     2900.78    141.06 o 
  11  -8   4     2334.35     2397.98    136.51 o 
  12  -8   4     3463.78     3612.90    172.91 o 
  13  -8   4      284.59      349.27     81.90 o 
  14  -8   4      165.27      180.91     31.23 o 
  15  -8   4      496.99      522.59     45.49 o 
  16  -8   4      289.12      302.22     48.89 o 
 -15  -7   4       81.96        0.00     59.15 o 
 -14  -7   4      758.42      718.94    104.66 o 
 -13  -7   4      192.46      234.92     43.68 o 
 -12  -7   4       59.65       20.48     52.33 o 
 -11  -7   4      283.67      217.23     39.39 o 
 -10  -7   4     2317.79     2496.46     96.84 o 
  -9  -7   4      118.32      100.88     30.06 o 
  -8  -7   4     2818.12     2794.57     63.95 o 
  -7  -7   4      975.02      947.50     37.81 o 
  -6  -7   4    19536.24    19177.62    186.19 o 
  -5  -7   4       92.24       90.23     20.36 o 
  -4  -7   4      928.58      855.27     24.02 o 
  -3  -7   4       21.67       23.94     10.51 o 
  -2  -7   4    43199.85    44570.39    398.60 o 
  -1  -7   4      607.03      739.38     23.15 o 
   0  -7   4      796.70      789.69     25.56 o 
   1  -7   4      843.53      877.09     27.91 o 
   2  -7   4    34184.19    35348.97    135.86 o 
   3  -7   4     1738.94     1682.05     36.62 o 
   4  -7   4      106.97      202.49     36.40 o 
   5  -7   4     1019.88     1001.55     64.84 o 
   6  -7   4    11849.11    11423.40    209.31 o 
   7  -7   4      600.97      500.53     59.15 o 
   8  -7   4      380.06      302.59     56.88 o 
   9  -7   4      809.61      914.60     88.73 o 
  10  -7   4    14266.09    13789.53    286.67 o 
  11  -7   4     1266.33     1046.56     95.56 o 
  12  -7   4      154.52      166.08     61.43 o 
  13  -7   4      874.56      980.66     56.95 o 
  14  -7   4      507.19      611.58     47.53 o 
  15  -7   4      361.07      372.28     40.75 o 
  16  -7   4      118.65      150.43     41.00 o 
 -15  -6   4       57.21        0.00     54.60 o 
 -14  -6   4        0.81        0.00     47.78 o 
 -13  -6   4       48.50        0.00     54.60 o 
 -12  -6   4     1389.56     1365.61     75.80 o 
 -11  -6   4      701.14      677.83     55.69 o 
 -10  -6   4      324.16      361.73     39.88 o 
  -9  -6   4      559.70      552.12     52.33 o 
  -8  -6   4    13869.16    13599.00    133.91 o 
  -7  -6   4      176.81      132.80     29.69 o 
  -6  -6   4      264.59      255.33     16.00 o 
  -5  -6   4      386.60      380.03     17.08 o 
  -4  -6   4     3993.95     3705.85     45.21 o 
  -3  -6   4        8.20       15.18      8.19 o 
  -2  -6   4    27834.97    29483.16    114.34 o 
  -1  -6   4       45.68       73.04     12.61 o 
   0  -6   4    17816.05    16858.30    100.47 o 
   1  -6   4       29.71       28.26     12.81 o 
   2  -6   4        2.93       38.17     17.28 o 
   3  -6   4      943.96      975.48     32.76 o 
   4  -6   4    25405.96    27039.32    361.74 o 
   5  -6   4     3064.13     3210.20    106.93 o 
   6  -6   4     6208.25     6493.21    156.98 o 
   7  -6   4      769.04      741.69     68.25 o 
   8  -6   4    10234.12     9673.83    218.41 o 
   9  -6   4     1429.68     1467.46    102.38 o 
  10  -6   4       64.08       56.88     54.60 o 
  11  -6   4      996.03      898.67     91.00 o 
  12  -6   4     1804.43     1829.48     85.26 o 
  13  -6   4      519.70      553.84     55.54 o 
  14  -6   4       49.27       16.09     27.45 o 
  15  -6   4      133.57      149.29     39.83 o 
  16  -6   4      239.62      276.17     48.18 o 
 -15  -5   4       39.68       45.50     56.88 o 
 -14  -5   4      144.79        0.00     59.15 o 
 -13  -5   4      864.44      928.25    109.21 o 
 -12  -5   4     2915.51     2834.25    111.48 o 
 -11  -5   4        1.26        0.00     37.17 o 
 -10  -5   4     4879.02     4911.16    121.74 o 
  -9  -5   4     1140.36     1179.22     60.68 o 
  -8  -5   4     3914.41     3827.39     69.01 o 
  -7  -5   4      331.97      323.80     21.43 o 
  -6  -5   4     3071.94     2848.85     42.60 o 
  -5  -5   4      376.71      405.60     16.31 o 
  -4  -5   4    13155.93    14076.36     80.99 o 
  -3  -5   4      172.27      313.31     14.59 o 
  -2  -5   4    21575.40    21463.64     95.59 o 
  -1  -5   4      178.67      161.72     15.06 o 
   0  -5   4    10195.06    11668.70    173.84 o 
   1  -5   4     3051.19     2893.33     35.72 o 
   2  -5   4     1110.96     1014.84     26.42 o 
   3  -5   4      549.56      545.77     16.00 o 
   4  -5   4    25966.37    26220.82    266.19 o 
   5  -5   4      191.50      141.06     36.40 o 
   6  -5   4    34251.28    34336.19    354.92 o 
   7  -5   4     2160.43     2170.47    102.38 o 
   8  -5   4     1192.03     1123.91     86.45 o 
   9  -5   4      431.47      402.70     65.98 o 
  10  -5   4     2975.34     3057.77    141.06 o 
  11  -5   4      913.42      894.12     88.73 o 
  12  -5   4      371.56      286.29     46.64 o 
  13  -5   4      464.00      460.88     42.42 o 
  14  -5   4     1116.76     1096.18     72.83 o 
  15  -5   4      526.23      487.35     55.07 o 
  16  -5   4       17.44        0.00     47.78 o 
 -16  -4   4      273.76      273.02     77.35 o 
 -15  -4   4      191.93      193.39     61.43 o 
 -14  -4   4      691.69      721.21     93.28 o 
 -13  -4   4       21.63        0.00     54.60 o 
 -12  -4   4     1929.45     1858.66     79.81 o 
 -11  -4   4     1152.04     1159.27     62.86 o 
 -10  -4   4     1671.92     1593.22     67.78 o 
  -9  -4   4       25.44        0.00     25.52 o 
  -8  -4   4     3008.44     3130.15     46.24 o 
  -7  -4   4     1045.75     1091.69     26.19 o 
  -6  -4   4    31111.67    32542.47    234.61 o 
  -5  -4   4       64.64      104.28     10.52 o 
  -4  -4   4    29260.51    29958.43    256.47 o 
  -3  -4   4      224.92      212.52     11.49 o 
  -2  -4   4       93.03       91.06      8.56 o 
  -1  -4   4      710.96      634.17     18.40 o 
   0  -4   4     2854.68     3025.12     38.26 o 
   1  -4   4     2034.11     2160.49     39.48 o 
   2  -4   4     6027.46     5879.38     64.46 o 
   3  -4   4       63.59       36.40     31.85 o 
   4  -4   4    62612.34    63928.73    414.07 o 
   5  -4   4     5069.54     5178.18    129.68 o 
   6  -4   4    25482.55    24942.20    300.32 o 
   7  -4   4       11.49        0.00     45.50 o 
   8  -4   4     6357.57     5856.17    172.91 o 
   9  -4   4      758.68      853.17     81.90 o 
  10  -4   4     1949.98     1806.45    113.76 o 
  11  -4   4       13.78        0.00     30.66 o 
  12  -4   4     2883.03     2796.04    102.07 o 
  13  -4   4     1127.35     1236.57     59.92 o 
  14  -4   4       27.60       14.89     48.92 o 
  15  -4   4       97.22       99.12     36.90 o 
  16  -4   4      168.42      133.07     39.19 o 
 -16  -3   4      421.53      505.08     86.45 o 
 -15  -3   4       27.82        0.00     70.53 o 
 -14  -3   4      242.78      143.33     54.60 o 
 -13  -3   4      813.60      734.87     91.00 o 
 -12  -3   4     3025.35     2936.68     95.66 o 
 -11  -3   4       47.64        0.00     32.05 o 
 -10  -3   4     2465.10     2355.75     79.24 o 
  -9  -3   4      438.23      431.26     20.75 o 
  -8  -3   4    11460.75    11263.78    110.67 o 
  -7  -3   4      203.29      195.18     14.07 o 
  -6  -3   4    16089.32    16984.79    130.27 o 
  -5  -3   4     2087.90     2196.08     27.58 o 
  -4  -3   4     8237.59     8606.97     68.73 o 
  -3  -3   4       91.84      116.27     12.05 o 
  -2  -3   4    19230.03    22185.50    168.02 o 
  -1  -3   4      174.36      157.14     10.71 o 
   0  -3   4    91566.43    96470.71    632.48 o 
   1  -3   4      124.79      202.07     17.06 o 
   2  -3   4    35243.66    35818.39    241.16 o 
   3  -3   4     1183.84     1321.85     61.43 o 
   4  -3   4     4307.51     3396.76     97.83 o 
   5  -3   4       72.99       68.25     38.68 o 
   6  -3   4     7568.27     6804.90    156.98 o 
   7  -3   4     1325.71     1301.37     84.18 o 
   8  -3   4    15689.38    15966.83    273.02 o 
   9  -3   4      460.67      484.60     65.98 o 
  10  -3   4     1702.15     1588.42     70.73 o 
  11  -3   4     1789.22     1734.14     85.32 o 
  12  -3   4     1737.32     1681.01     66.00 o 
  13  -3   4       15.32        0.00     25.34 o 
  14  -3   4      688.76      666.35     62.19 o 
  15  -3   4      490.11      493.84     56.96 o 
  16  -3   4       19.30       18.20     54.60 o 
 -16  -2   4      212.94      200.21     68.25 o 
 -15  -2   4      371.81      366.30     70.53 o 
 -14  -2   4     2864.59     3073.69    172.91 o 
 -13  -2   4      282.63      234.34     56.88 o 
 -12  -2   4      585.05      559.68     77.35 o 
 -11  -2   4      358.78      380.22     64.84 o 
 -10  -2   4     7377.42     7171.83    128.39 o 
  -9  -2   4     1937.98     1912.54     65.52 o 
  -8  -2   4      126.00       69.08     16.34 o 
  -7  -2   4     2807.41     2779.87     45.01 o 
  -6  -2   4    24953.67    25751.29    106.62 o 
  -5  -2   4       14.32       56.68     11.22 o 
  -4  -2   4     3670.67     3791.99     47.51 o 
  -3  -2   4     1153.23     1267.72     22.78 o 
  -2  -2   4    27356.51    28018.69    270.68 o 
  -1  -2   4      121.06       93.45      8.73 o 
   0  -2   4    24363.72    26293.52     82.11 o 
   1  -2   4      140.82      137.74     11.45 o 
   2  -2   4     7504.47     7073.36    116.03 o 
   3  -2   4      118.63       84.18     31.85 o 
   4  -2   4      588.50      475.50     45.50 o 
   5  -2   4      110.12      104.66     38.68 o 
   6  -2   4    20647.66    20093.90    270.74 o 
   7  -2   4      550.40      593.81     61.43 o 
   8  -2   4      624.45      515.61     40.44 o 
   9  -2   4     2161.77     2175.46     76.10 o 
  10  -2   4     6688.32     6103.94    132.54 o 
  11  -2   4      185.81      177.46     31.70 o 
  12  -2   4      873.36      852.66     49.60 o 
  13  -2   4      678.64      652.84     46.36 o 
  14  -2   4      924.34      729.84    112.62 o 
  15  -2   4      255.80      282.12     72.80 o 
  16  -2   4        6.99        0.00     75.08 o 
 -17  -1   4      184.49      245.71     70.53 o 
 -16  -1   4      969.21     1016.98    111.48 o 
 -15  -1   4       45.02        0.00     63.70 o 
 -14  -1   4       87.52       38.68     52.33 o 
 -13  -1   4      224.97      168.36     47.78 o 
 -12  -1   4     3925.94     4061.10    172.91 o 
 -11  -1   4     1779.95     1751.01     66.47 o 
 -10  -1   4     1372.74     1422.51     55.98 o 
  -9  -1   4      802.20      751.54     35.75 o 
  -8  -1   4    30023.27    30686.02    146.15 o 
  -7  -1   4     1610.71     1690.44     32.94 o 
  -6  -1   4      339.04      359.86     14.17 o 
  -5  -1   4      675.73      747.42     17.34 o 
  -4  -1   4    29055.54    30233.34    138.01 o 
  -3  -1   4     3097.11     2895.13     32.17 o 
  -2  -1   4      694.61      945.58     32.92 o 
  -1  -1   4       13.52       23.28      5.02 o 
   0  -1   4    26559.17    27170.74    145.61 o 
   1  -1   4      340.42      307.39     14.19 o 
   2  -1   4     4193.18     4416.02     93.28 o 
   3  -1   4      755.62      794.02     50.05 o 
   4  -1   4     4529.01     4070.20    106.93 o 
   5  -1   4      290.09      263.91     45.50 o 
   6  -1   4     1280.86      964.65     68.25 o 
   7  -1   4     1595.86     1411.26     56.28 o 
   8  -1   4    17813.89    17069.43    191.12 o 
   9  -1   4      451.92      560.14     45.32 o 
  10  -1   4       81.24       58.24     26.50 o 
  11  -1   4       41.12        7.96     23.62 o 
  12  -1   4     2928.53     2910.93    108.57 o 
  13  -1   4      759.23      690.81     59.54 o 
  14  -1   4      136.78      229.79     72.80 o 
  15  -1   4      305.00      313.97     77.35 o 
 -17   0   4      209.00      236.61     61.43 o 
 -16   0   4      122.56      129.68     54.60 o 
 -15   0   4       75.50       52.33     50.05 o 
 -14   0   4     2194.95     2149.99    136.51 o 
 -13   0   4     1047.43     1101.16    100.11 o 
 -12   0   4     5479.04     5797.02    200.21 o 
 -11   0   4      225.18      145.90     25.03 o 
 -10   0   4    16502.78    16177.48    145.80 o 
  -9   0   4     3522.01     3460.80     60.09 o 
  -8   0   4     2787.94     3014.45     46.55 o 
  -7   0   4      208.11      277.93     16.69 o 
  -6   0   4    18632.10    18298.55     84.45 o 
  -5   0   4      645.44      730.66     16.26 o 
  -4   0   4     9427.66    10935.26     55.68 o 
  -3   0   4      635.94      522.66     14.16 o 
  -2   0   4    89033.23    96894.70    818.30 o 
  -1   0   4     1239.80     1158.89     16.36 o 
   0   0   4       27.90       68.84     10.05 o 
   1   0   4      593.13      568.78     38.68 o 
   2   0   4    13809.98    16178.41    182.01 o 
   3   0   4      200.63      177.46     29.58 o 
   4   0   4       24.61      102.38     29.58 o 
   5   0   4      424.44      402.12     27.77 o 
   6   0   4    22173.49    21223.45    184.64 o 
   7   0   4     1146.73     1297.56     54.06 o 
   8   0   4      447.42      350.16     35.53 o 
   9   0   4      435.08      360.21     37.71 o 
  10   0   4     5999.01     5985.09    129.44 o 
  11   0   4     1187.73     1179.30     54.88 o 
  12   0   4      236.74      251.51     31.82 o 
  13   0   4      186.48      132.59     39.83 o 
  14   0   4     2232.88     2418.46    163.81 o 
  15   0   4      226.61      200.21     70.53 o 
 -17   1   4        6.63        0.00     68.25 o 
 -16   1   4       69.26       40.95     40.95 o 
 -15   1   4      360.53      270.74     65.98 o 
 -14   1   4     1311.22     1369.63    109.21 o 
 -13   1   4       13.24        8.50     81.90 o 
 -12   1   4     2075.74     2139.21     88.31 o 
 -11   1   4     2453.99     2333.47    179.73 o 
 -10   1   4     6451.82     6568.81     79.47 o 
  -9   1   4        6.06       18.10     17.43 o 
  -8   1   4    13338.55    13048.83    148.10 o 
  -7   1   4     2653.38     2625.51     37.91 o 
  -6   1   4    21536.19    22050.90    106.73 o 
  -5   1   4      684.02      639.55     18.60 o 
  -4   1   4    74616.38    77610.95    269.60 o 
  -3   1   4      279.66      272.37     10.66 o 
  -2   1   4   105564.66   114566.66    506.87 o 
  -1   1   4      565.69      503.76     13.83 o 
   0   1   4    19505.21    21276.31    743.97 o 
   1   1   4       33.24       90.35     32.99 o 
   2   1   4     2313.15     2237.73     80.77 o 
   3   1   4      226.48      266.77     17.22 o 
   4   1   4      148.53      194.36     19.29 o 
   5   1   4      516.65      671.22     33.89 o 
   6   1   4     1014.36     1043.33     45.91 o 
   7   1   4       92.49       74.72     24.41 o 
   8   1   4      855.10      711.69     44.70 o 
   9   1   4      660.19      572.48     41.73 o 
  10   1   4     1911.19     2068.98    104.89 o 
  11   1   4       10.65       11.92     71.67 o 
  12   1   4     3431.19     3386.90    118.53 o 
  13   1   4      690.99      725.08     63.81 o 
  14   1   4      175.50      288.94     77.35 o 
  15   1   4       85.72      106.93     63.70 o 
 -17   2   4      384.56      389.05     77.35 o 
 -16   2   4      122.40       86.45     56.88 o 
 -15   2   4       19.39        0.00     33.89 o 
 -14   2   4       15.94        0.00     32.05 o 
 -13   2   4     1040.95     1085.19     67.05 o 
 -12   2   4     2233.59     2274.73     89.19 o 
 -11   2   4      217.69      180.12     24.35 o 
 -10   2   4     3232.24     3172.86     50.44 o 
  -9   2   4     2978.62     3017.67     56.73 o 
  -8   2   4    34437.41    35162.44    322.48 o 
  -7   2   4      653.78      665.29     18.97 o 
  -6   2   4    11208.72    10486.81     88.57 o 
  -5   2   4     1960.68     2064.82     38.42 o 
  -4   2   4    30077.76    32808.30    224.65 o 
  -3   2   4      972.38      953.21     17.49 o 
  -2   2   4    17342.31    18168.65     82.41 o 
  -1   2   4      462.57      494.20     13.93 o 
   0   2   4     4459.23     4883.70     47.00 o 
   1   2   4      198.36      208.08     15.50 o 
   2   2   4    23178.24    23633.64    681.40 o 
   3   2   4      209.40      237.46     17.56 o 
   4   2   4      260.28      283.53     22.72 o 
   5   2   4       66.58       67.98     17.85 o 
   6   2   4     1097.60     1046.71     44.82 o 
   7   2   4      627.46      569.69     40.44 o 
   8   2   4    15447.16    15671.06    284.39 o 
   9   2   4      139.74      152.43     50.05 o 
  10   2   4     1700.89     1556.95     76.30 o 
  11   2   4     1342.47     1460.72     79.52 o 
  12   2   4     1734.94     1703.36     88.75 o 
  13   2   4       21.96       27.30     56.88 o 
  14   2   4      439.21      338.99     84.18 o 
 -17   3   4       45.78        0.00     52.33 o 
 -16   3   4      107.03       66.30     33.67 o 
 -15   3   4      540.36      530.94     54.06 o 
 -14   3   4      689.02      648.28     56.03 o 
 -13   3   4       51.85        0.00     47.78 o 
 -12   3   4       14.83        0.00     21.84 o 
 -11   3   4     2231.21     2327.51     62.49 o 
 -10   3   4    18677.87    18340.83    172.43 o 
  -9   3   4      166.47      135.09     23.26 o 
  -8   3   4     3435.85     3205.27     58.79 o 
  -7   3   4     2174.99     2174.26     45.32 o 
  -6   3   4    88614.24    93702.08    267.23 o 
  -5   3   4     1969.00     2165.17     33.58 o 
  -4   3   4     5910.62     5732.60     55.70 o 
  -3   3   4     4472.01     4584.42     55.28 o 
  -2   3   4     2124.30     1737.82     33.87 o 
  -1   3   4       13.18        8.82      9.01 o 
   0   3   4     5462.49     5011.26     49.77 o 
   1   3   4       68.74       72.01     10.17 o 
   2   3   4    29350.28    30364.81    348.09 o 
   3   3   4       13.79       22.18     17.06 o 
   4   3   4     1651.57     1872.43     81.90 o 
   5   3   4      393.81      427.72     52.33 o 
   6   3   4     4607.08     4732.26    145.61 o 
   7   3   4      407.70      373.12     54.60 o 
   8   3   4     1311.93     1246.77     88.73 o 
   9   3   4     1105.66     1112.85     63.81 o 
  10   3   4     2329.05     2331.55     93.85 o 
  11   3   4       31.97       39.56     43.23 o 
  12   3   4      374.02      317.58     46.95 o 
  13   3   4      393.41      400.42     88.73 o 
  14   3   4      603.10      580.16     93.28 o 
 -18   4   4        0.15        0.00     45.50 o 
 -17   4   4      381.00      392.34     55.48 o 
 -16   4   4      685.75      722.51     64.43 o 
 -15   4   4      350.00      390.26     46.99 o 
 -14   4   4       50.54       63.40     35.26 o 
 -13   4   4      220.43      199.14     36.07 o 
 -12   4   4     8106.92     7876.99    129.65 o 
 -11   4   4     1543.34     1596.81     53.78 o 
 -10   4   4     3083.14     3011.68     66.91 o 
  -9   4   4     1735.43     1773.44     48.76 o 
  -8   4   4    41183.09    42526.61    212.00 o 
  -7   4   4     2372.31     2513.57     43.05 o 
  -6   4   4    12128.35    15613.83    109.07 o 
  -5   4   4      233.90      284.54     22.02 o 
  -4   4   4    93206.61    96733.75    395.21 o 
  -3   4   4     1036.98     1052.67     23.68 o 
  -2   4   4     6797.12     6694.82     81.86 o 
  -1   4   4        6.18        8.65     11.36 o 
   0   4   4    31706.75    32587.17    181.92 o 
   1   4   4      124.92      158.15     10.99 o 
   2   4   4    11899.66    12081.20    415.21 o 
   3   4   4      929.56      776.07     69.39 o 
   4   4   4     5568.70     4704.81    754.20 o 
   5   4   4      503.99      437.67     73.94 o 
   6   4   4      110.05      175.18     45.50 o 
   7   4   4     1287.47     1210.37     84.18 o 
   8   4   4     4943.31     4817.63    168.36 o 
   9   4   4      134.57      205.87     39.88 o 
  10   4   4        0.91        0.00     33.67 o 
  11   4   4      656.91      656.38     60.12 o 
  12   4   4     1746.65     1699.52    136.51 o 
  13   4   4      176.65      122.86     61.43 o 
  14   4   4      133.39      257.09     86.45 o 
 -18   5   4      391.52      364.09     95.56 o 
 -17   5   4      216.74      210.00     43.18 o 
 -16   5   4       47.99        0.00     37.54 o 
 -15   5   4      178.48      111.37     30.66 o 
 -14   5   4     1088.63     1179.71     68.86 o 
 -13   5   4      685.56      721.36     52.43 o 
 -12   5   4     1459.42     1340.23     52.01 o 
 -11   5   4      222.95      228.14     25.36 o 
 -10   5   4     3201.82     3143.91     68.26 o 
  -9   5   4      464.64      484.23     28.18 o 
  -8   5   4       46.92       39.97     14.33 o 
  -7   5   4      692.72      646.64     26.07 o 
  -6   5   4    17723.92    16452.44    227.61 o 
  -5   5   4     2944.38     2964.58     91.72 o 
  -4   5   4     8714.92     9906.38     56.19 o 
  -3   5   4       71.92       84.18     20.48 o 
  -2   5   4    16408.26    15227.41    197.94 o 
  -1   5   4        4.46        3.03     10.17 o 
   0   5   4     6557.60     7415.94    123.03 o 
   1   5   4       31.96       42.87      5.69 o 
   2   5   4    10270.15     7968.43   1499.31 o 
   3   5   4      138.21       88.73     31.85 o 
   4   5   4     2829.79     2903.06    109.21 o 
   5   5   4      170.19      134.23     38.68 o 
   6   5   4     1956.91     1911.10    100.11 o 
   7   5   4      800.59      700.74     49.05 o 
   8   5   4       36.49        7.72     61.43 o 
   9   5   4      279.54      214.94     37.58 o 
  10   5   4     1521.52     1540.60     80.66 o 
  11   5   4      573.67      699.66     68.25 o 
  12   5   4      102.09       93.28     59.15 o 
  13   5   4      184.08      172.91     70.53 o 
 -18   6   4       36.91       50.05     56.88 o 
 -17   6   4      150.75      126.78     62.57 o 
 -16   6   4      358.23      282.31     45.50 o 
 -15   6   4      747.63      822.69     79.63 o 
 -14   6   4      638.38      630.71     51.28 o 
 -13   6   4      223.64      198.44     27.18 o 
 -12   6   4     3138.87     3282.90     78.06 o 
 -11   6   4      625.58      651.59     32.49 o 
 -10   6   4     3829.48     3802.06     65.31 o 
  -9   6   4      239.84      235.98     20.75 o 
  -8   6   4     7863.14     7759.34     89.68 o 
  -7   6   4     1494.80     1563.49     38.04 o 
  -6   6   4     2926.44     2575.40     43.29 o 
  -5   6   4      147.35      296.40     18.31 o 
  -4   6   4    27833.53    26826.00    275.29 o 
  -3   6   4      868.66      941.90     54.60 o 
  -2   6   4     9570.33    10315.42    172.91 o 
  -1   6   4       51.93       34.13     22.75 o 
   0   6   4     4274.42     3676.86     72.80 o 
   1   6   4        8.05       20.34      9.68 o 
   2   6   4      680.20      755.34     56.88 o 
   3   6   4       59.33       52.33     31.85 o 
   4   6   4     2521.47     2782.48    111.48 o 
   5   6   4      269.27      273.02     47.78 o 
   6   6   4      489.81      417.95     41.00 o 
   7   6   4       18.13       14.27     30.71 o 
   8   6   4     2439.19     2386.27     92.24 o 
   9   6   4      579.39      570.69     52.12 o 
  10   6   4      318.46      322.44     42.43 o 
  11   6   4       18.24        0.00     59.15 o 
  12   6   4     1365.27     1431.05    134.23 o 
  13   6   4      468.52      575.94     67.78 o 
 -18   7   4      314.13      165.04     83.04 o 
 -17   7   4      684.34      700.26     67.05 o 
 -16   7   4      730.99      825.04     67.34 o 
 -15   7   4       19.95        0.00     24.06 o 
 -14   7   4     1198.13     1209.03     55.81 o 
 -13   7   4      479.01      513.91     32.64 o 
 -12   7   4      656.55      722.40     34.98 o 
 -11   7   4      147.67      152.64     19.91 o 
 -10   7   4      768.71      813.30     36.13 o 
  -9   7   4     1919.07     2017.87     50.50 o 
  -8   7   4     7110.72     7138.43     84.70 o 
  -7   7   4       17.56       18.33     15.93 o 
  -6   7   4    13294.86    13695.07    102.23 o 
  -5   7   4      546.58      696.19     54.60 o 
  -4   7   4    14552.13    15165.98    222.96 o 
  -3   7   4     1465.89     1599.41     75.08 o 
  -2   7   4     3058.33     2523.11     93.28 o 
  -1   7   4       50.70       45.50     25.03 o 
   0   7   4      277.87      164.33     17.56 o 
   1   7   4       24.57       37.57     11.38 o 
   2   7   4     7636.34     7455.58    170.63 o 
   3   7   4       95.09      100.11     36.40 o 
   4   7   4      374.09      351.54     35.39 o 
   5   7   4        6.33        0.00     27.21 o 
   6   7   4     2288.02     2248.81    111.48 o 
   7   7   4      696.86      636.09     49.05 o 
   8   7   4     1262.71     1256.13     70.57 o 
   9   7   4       23.53        0.00     32.72 o 
  10   7   4     2006.32     1953.54     93.61 o 
  11   7   4      512.69      514.18     81.90 o 
  12   7   4       72.40       44.76     85.32 o 
 -18   8   4      411.68      412.81     54.41 o 
 -17   8   4        4.24        0.00     32.37 o 
 -16   8   4      324.00      253.25     42.64 o 
 -15   8   4      882.25      923.56     67.68 o 
 -14   8   4      255.23      306.88     33.95 o 
 -13   8   4       72.58       36.38     18.04 o 
 -12   8   4      818.55      814.66     36.50 o 
 -11   8   4      929.95      927.12     40.85 o 
 -10   8   4     7502.51     7560.80    107.12 o 
  -9   8   4       41.26       21.73     17.40 o 
  -8   8   4     7476.00     7667.25    109.41 o 
  -7   8   4      893.83      826.81     18.80 o 
  -6   8   4     2853.48     2662.41     81.92 o 
  -5   8   4      348.68      282.12     38.68 o 
  -4   8   4     6189.05     6381.73    152.43 o 
  -3   8   4      217.77      234.34     36.40 o 
  -2   8   4    14730.58    13987.56    194.52 o 
  -1   8   4      621.57      652.96     56.88 o 
   0   8   4    11422.46    11657.96    345.82 o 
   1   8   4      529.96      553.14     21.29 o 
   2   8   4     3094.96     3210.32     74.03 o 
   3   8   4       22.83       18.73     20.73 o 
   4   8   4     3469.71     3160.64     90.05 o 
   5   8   4       39.21        0.00     29.47 o 
   6   8   4     7042.32     7017.49    144.76 o 
   7   8   4      118.05      118.42     32.05 o 
   8   8   4     1153.45     1116.87     67.34 o 
   9   8   4      413.52      434.04     71.67 o 
  10   8   4     1105.82     1198.99    118.31 o 
  11   8   4       46.11       88.78     37.58 o 
  12   8   4      174.22       32.14     37.78 o 
 -18   9   4       53.85       34.98     46.64 o 
 -17   9   4      644.33      604.29     62.86 o 
 -16   9   4      640.21      598.05     56.69 o 
 -15   9   4       76.24       76.44     30.29 o 
 -14   9   4       15.03        0.00     24.54 o 
 -13   9   4      839.84      799.48     46.36 o 
 -12   9   4     2259.29     2413.70     73.64 o 
 -11   9   4      199.26      155.34     32.95 o 
 -10   9   4     1707.27     1775.02     49.96 o 
  -9   9   4     1826.30     1797.61     51.96 o 
  -8   9   4     8124.73     8371.21     92.75 o 
  -7   9   4        1.79        0.00      5.85 o 
  -6   9   4     1913.83     2008.60     51.30 o 
  -5   9   4      611.25      632.48     59.15 o 
  -4   9   4    33943.65    35555.65    382.22 o 
  -3   9   4      710.49      655.27     55.74 o 
  -2   9   4     1674.36     1706.14     42.07 o 
  -1   9   4       84.21       87.13     17.56 o 
   0   9   4     9669.47     9482.35    168.47 o 
   1   9   4      257.95      235.29     15.19 o 
   2   9   4      532.42      549.03     25.37 o 
   3   9   4      255.72      259.05     32.72 o 
   4   9   4    13341.40    13312.60    229.79 o 
   5   9   4       77.39       34.52     44.36 o 
   6   9   4      944.31      890.96     57.85 o 
   7   9   4      112.89       43.90     29.73 o 
   8   9   4     1458.68     1383.04    117.17 o 
   9   9   4      284.85      256.36     43.18 o 
  10   9   4        3.57       47.78     54.60 o 
  11   9   4      101.87      155.25     44.04 o 
 -18  10   4      735.47      973.75    120.58 o 
 -17  10   4      152.61      120.40     39.83 o 
 -16  10   4       60.23       25.38     28.94 o 
 -15  10   4      562.72      586.30     45.60 o 
 -14  10   4     2298.09     2276.74     77.91 o 
 -13  10   4     1156.68     1185.50     57.42 o 
 -12  10   4      163.17      161.25     31.56 o 
 -11  10   4      999.61     1037.29     60.31 o 
 -10  10   4     7137.27     7028.58    137.37 o 
  -9  10   4       27.69        0.00     45.50 o 
  -8  10   4       17.74        0.00     43.23 o 
  -7  10   4      433.57      412.29     26.01 o 
  -6  10   4    16889.28    16678.74    136.61 o 
  -5  10   4      699.93      737.14     68.25 o 
  -4  10   4     2414.06     2466.24    106.93 o 
  -3  10   4       46.14       47.49     15.93 o 
  -2  10   4     9485.45     9183.74     99.44 o 
  -1  10   4     1011.69      937.42     38.59 o 
   0  10   4     1565.21     1487.54     40.93 o 
   1  10   4       62.15       47.45     12.57 o 
   2  10   4     4141.08     3864.66     94.90 o 
   3  10   4      103.11       49.97     23.29 o 
   4  10   4      113.66      148.76     32.18 o 
   5  10   4       27.48        0.00     28.12 o 
   6  10   4     1294.79     1355.40     71.58 o 
   7  10   4       79.57       48.26     38.68 o 
   8  10   4      155.52      109.59     32.95 o 
   9  10   4       15.29        0.00     68.25 o 
  10  10   4      740.07      681.81     68.95 o 
  11  10   4      270.52      246.03     53.73 o 
 -17  11   4       20.82        0.00     34.45 o 
 -16  11   4      892.03     1006.90     74.17 o 
 -15  11   4      936.51     1004.00     57.42 o 
 -14  11   4      472.31      426.32     38.47 o 
 -13  11   4      756.05      812.05     58.57 o 
 -12  11   4     3265.52     3241.69    105.29 o 
 -11  11   4      789.66      791.74     77.35 o 
 -10  11   4       14.83        0.00     40.95 o 
  -9  11   4       30.94        2.28     45.50 o 
  -8  11   4     2621.66     2882.58    129.68 o 
  -7  11   4      317.54      328.70     27.79 o 
  -6  11   4      520.97      525.31     30.39 o 
  -5  11   4      776.55      796.29     70.53 o 
  -4  11   4    16650.01    16485.55    288.94 o 
  -3  11   4      137.76      102.38     36.40 o 
  -2  11   4        3.58        0.65     14.79 o 
  -1  11   4      324.08      296.32     26.50 o 
   0  11   4     6707.36     6480.63    124.13 o 
   1  11   4        9.92        0.00     15.21 o 
   2  11   4      710.65      743.96     94.42 o 
   3  11   4      119.71       83.91     27.30 o 
   4  11   4     3335.52     3500.19    186.56 o 
   5  11   4        1.59        0.00     30.71 o 
   6  11   4      539.23      560.25     49.79 o 
   7  11   4        5.42        0.00     28.82 o 
   8  11   4     1348.71     1329.41     79.52 o 
   9  11   4      286.04      256.98     46.57 o 
  10  11   4        1.53        0.00     43.69 o 
 -17  12   4      642.85      627.93     95.56 o 
 -16  12   4      666.67      708.82     81.90 o 
 -15  12   4       39.52        0.35     26.07 o 
 -14  12   4      357.72      312.74     34.10 o 
 -13  12   4      964.13     1021.94     65.14 o 
 -12  12   4     1175.37     1055.66     93.28 o 
 -11  12   4        2.40        2.28     45.50 o 
 -10  12   4     2074.60     2065.81    120.58 o 
  -9  12   4     1318.18     1433.33    102.38 o 
  -8  12   4     3750.93     3628.82    152.43 o 
  -7  12   4      155.87      159.82     23.70 o 
  -6  12   4    11815.67    12020.20    131.86 o 
  -5  12   4      172.63      153.84     26.50 o 
  -4  12   4      163.89      163.81     52.33 o 
  -3  12   4        7.29        0.00     43.23 o 
  -2  12   4     2193.95     2234.17    113.76 o 
  -1  12   4       16.02       12.01     17.85 o 
   0  12   4     8150.49     7806.84     97.95 o 
   1  12   4       55.15       71.36     23.49 o 
   2  12   4     4796.65     4881.37    112.39 o 
   3  12   4      127.30      111.74     42.09 o 
   4  12   4      699.28      716.30     52.12 o 
   5  12   4        7.92       23.02     34.13 o 
   6  12   4     1000.47      924.92     62.68 o 
   7  12   4       71.68       12.51     39.81 o 
   8  12   4      587.82      528.24     57.65 o 
   9  12   4        5.38        0.00     39.83 o 
 -17  13   4        8.57        0.00     65.98 o 
 -16  13   4      256.55      246.35     49.05 o 
 -15  13   4      426.02      469.99     45.81 o 
 -14  13   4      716.01      748.52     88.73 o 
 -13  13   4       25.22        0.00     54.60 o 
 -12  13   4      134.92      186.56     47.78 o 
 -11  13   4     1741.15     1902.00    127.41 o 
 -10  13   4     7985.00     7751.35    234.34 o 
  -9  13   4       30.88        0.00     54.60 o 
  -8  13   4     3917.29     4183.95    168.36 o 
  -7  13   4      317.58      327.62     61.43 o 
  -6  13   4     4088.05     4201.65     83.53 o 
  -5  13   4     1113.90     1155.36     57.21 o 
  -4  13   4     7463.20     7695.66    138.61 o 
  -3  13   4       21.11        0.00     40.95 o 
  -2  13   4     5504.58     5237.34    179.73 o 
  -1  13   4        0.14        0.00     40.95 o 
   0  13   4    10694.01    10813.67    257.09 o 
   1  13   4       96.04       56.07     25.03 o 
   2  13   4      423.41      372.50     65.98 o 
   3  13   4        2.59        7.58     64.84 o 
   4  13   4      296.15      221.13     36.17 o 
   5  13   4       46.47        0.00     46.64 o 
   6  13   4     2207.43     2363.61     98.93 o 
   7  13   4        0.27        0.00     28.18 o 
   8  13   4      990.86     1003.64     81.62 o 
   9  13   4       65.85      101.18     40.81 o 
 -17  14   4      471.95      500.53     95.56 o 
 -16  14   4      626.80      645.68     68.24 o 
 -15  14   4      177.39      166.42     43.35 o 
 -14  14   4        9.79       27.30     59.15 o 
 -13  14   4      371.44      470.95     79.63 o 
 -12  14   4     1545.38     1776.87    127.41 o 
 -11  14   4      169.49      106.93     45.50 o 
 -10  14   4     1506.47     1781.42    120.58 o 
  -9  14   4     1817.91     1888.35    122.86 o 
  -8  14   4     4371.55     4343.21    182.01 o 
  -7  14   4       32.98        0.00     52.33 o 
  -6  14   4       41.64       42.27     22.30 o 
  -5  14   4      384.67      374.48     38.80 o 
  -4  14   4     2927.42     2990.46     93.61 o 
  -3  14   4      705.52      767.13     54.41 o 
  -2  14   4     5633.03     5690.09    191.11 o 
  -1  14   4       32.48       13.65     38.68 o 
   0  14   4      294.75      448.20     63.70 o 
   1  14   4       20.43       68.25     47.78 o 
   2  14   4      402.88      400.42     61.43 o 
   3  14   4       83.14       78.11     28.43 o 
   4  14   4     2364.93     2424.92     94.55 o 
   5  14   4        5.39        0.00     26.52 o 
   6  14   4      141.19       73.97     35.26 o 
   7  14   4       48.41        9.37     33.89 o 
   8  14   4      454.75      385.18     59.26 o 
 -16  15   4        0.13        0.00     40.95 o 
 -15  15   4      115.96        0.00    139.92 o 
 -14  15   4      622.52      582.43     84.18 o 
 -13  15   4      354.50      377.67     75.08 o 
 -12  15   4       78.69       61.43     52.33 o 
 -11  15   4      675.67      703.01     86.45 o 
 -10  15   4     1666.52     1806.45    129.68 o 
  -9  15   4      127.39      170.63     56.88 o 
  -8  15   4       34.27        0.00     47.78 o 
  -7  15   4      768.48      941.90     93.28 o 
  -6  15   4     7824.67     8086.40    126.50 o 
  -5  15   4       95.34       76.28     27.21 o 
  -4  15   4     2471.94     2510.82     89.70 o 
  -3  15   4      609.04      562.97     47.27 o 
  -2  15   4     4753.73     4685.14    209.31 o 
  -1  15   4        0.73        0.00     31.70 o 
   0  15   4      212.38      257.09     54.60 o 
   1  15   4        2.84        0.00     45.50 o 
   2  15   4     2439.40     2399.87    147.88 o 
   3  15   4        0.20        0.00     45.50 o 
   4  15   4      156.55      133.47     91.00 o 
   5  15   4       42.03        0.00     39.14 o 
   6  15   4      544.53      589.26     62.19 o 
   7  15   4        6.73        0.00     70.53 o 
 -16  16   4      518.46      520.31     68.36 o 
 -15  16   4      454.65      530.10     93.28 o 
 -14  16   4       37.12      136.51     61.43 o 
 -13  16   4        7.25       11.38     54.60 o 
 -12  16   4      203.90      131.96     61.43 o 
 -11  16   4      675.18      784.92     97.83 o 
 -10  16   4      925.60      832.70     93.28 o 
  -9  16   4      133.27      145.61     47.78 o 
  -8  16   4     2180.32     2300.15    143.33 o 
  -7  16   4      633.66      684.81     86.45 o 
  -6  16   4      792.29      622.46     88.73 o 
  -5  16   4      285.73      298.66     41.97 o 
  -4  16   4     4791.44     4882.23    127.28 o 
  -3  16   4       76.47      130.64     59.15 o 
  -2  16   4       22.42       34.54     31.34 o 
  -1  16   4      101.29       97.83     33.78 o 
   0  16   4     6241.25     6175.59    156.80 o 
   1  16   4       11.17        0.00     34.42 o 
   2  16   4        2.59        0.00     38.80 o 
   3  16   4       15.78        0.00     31.32 o 
   4  16   4     1154.63     1275.94     83.24 o 
   5  16   4       15.71        0.00     34.07 o 
   6  16   4        0.18        0.00     70.53 o 
 -16  17   4        0.95        0.00     41.73 o 
 -15  17   4      135.80      209.31     63.70 o 
 -14  17   4      860.21      976.03    111.48 o 
 -13  17   4      346.39      430.00     88.73 o 
 -12  17   4      671.78      536.93     86.45 o 
 -11  17   4        7.45        0.00     50.05 o 
 -10  17   4     1532.79     1710.89    134.23 o 
  -9  17   4      683.40      753.07     95.56 o 
  -8  17   4      131.61      116.03     59.15 o 
  -7  17   4       69.18       59.15     52.33 o 
  -6  17   4     4693.36     4682.21    204.76 o 
  -5  17   4      495.73      511.75     41.51 o 
  -4  17   4      233.51      270.24     68.25 o 
  -3  17   4       67.43       81.45     40.95 o 
  -2  17   4     4007.50     4116.30    127.89 o 
  -1  17   4       27.41        0.00     32.76 o 
   0  17   4      170.24      148.47     36.17 o 
   1  17   4       44.31       21.10     31.10 o 
   2  17   4     1551.44     1641.88     90.63 o 
   3  17   4       14.57        0.00     38.22 o 
   4  17   4        5.36        0.00     36.56 o 
   5  17   4       10.28        0.00     39.81 o 
 -15  18   4      435.92      493.70     95.56 o 
 -14  18   4      155.98      154.71     63.70 o 
 -13  18   4       34.08        0.00     63.70 o 
 -12  18   4      286.08      404.97     84.18 o 
 -11  18   4      633.89      662.06     97.83 o 
 -10  18   4      965.22      864.55    104.66 o 
  -9  18   4       20.85       59.15     50.05 o 
  -8  18   4      531.25      598.36     86.45 o 
  -7  18   4       74.08      159.26     63.70 o 
  -6  18   4     1246.51     1121.64    109.21 o 
  -5  18   4        2.47        0.00     45.29 o 
  -4  18   4     2945.59     3268.26    114.82 o 
  -3  18   4      135.55       51.09     72.80 o 
  -2  18   4      695.17      681.45     62.74 o 
  -1  18   4      127.47      117.75     42.61 o 
   0  18   4     2359.08     2353.36    106.97 o 
   1  18   4       10.46        2.62     31.70 o 
   2  18   4      347.58      451.00     56.03 o 
   3  18   4        7.99        0.00    102.38 o 
   4  18   4      403.30      398.57     92.14 o 
 -14  19   4      292.69      357.19     88.73 o 
 -13  19   4      516.67      566.51    104.66 o 
 -12  19   4     1163.79     1035.18    118.31 o 
 -11  19   4       45.23       95.56     63.70 o 
 -10  19   4       92.29       68.25     56.88 o 
  -9  19   4      114.43       13.65     54.60 o 
  -8  19   4      726.25      778.09     97.83 o 
  -7  19   4      145.18      182.01     70.53 o 
  -6  19   4      243.48      348.09     75.08 o 
  -5  19   4      241.32      197.35     33.70 o 
  -4  19   4     2398.15     2318.13    106.66 o 
  -3  19   4        0.26       38.73     51.19 o 
  -2  19   4      725.45      768.73     65.72 o 
  -1  19   4        8.19        0.00     36.07 o 
   0  19   4      837.32      808.13     70.93 o 
   1  19   4       13.93       35.56     36.58 o 
   2  19   4      388.55      352.74     53.73 o 
   3  19   4       12.37       53.42     96.69 o 
 -13  20   4        1.33        0.00     81.90 o 
 -12  20   4       55.61        0.00     59.15 o 
 -11  20   4       66.95        0.00     59.15 o 
 -10  20   4      740.98      698.46    104.66 o 
  -9  20   4       33.00        6.83     56.88 o 
  -8  20   4        3.74       63.70     54.60 o 
  -7  20   4      112.69       79.63     63.70 o 
  -6  20   4     3100.94     3528.72    200.21 o 
  -5  20   4        7.91        0.00     63.70 o 
  -4  20   4      562.09      597.21     50.71 o 
  -3  20   4       20.73        0.00     29.12 o 
  -2  20   4      819.07      877.77     72.18 o 
  -1  20   4        1.92        0.00     68.25 o 
   0  20   4      106.36       71.67     48.92 o 
   1  20   4       27.89        0.00     39.39 o 
 -12  21   4      279.69      288.94     79.63 o 
 -11  21   4      106.71       95.56     54.60 o 
 -10  21   4       14.05        0.00     56.88 o 
  -9  21   4      274.19      486.88    106.93 o 
  -8  21   4     2003.24     2322.90    168.36 o 
  -7  21   4       28.35       52.33     59.15 o 
  -6  21   4        6.79        0.00     63.70 o 
  -5  21   4       15.49        6.83     59.15 o 
  -4  21   4     1034.72     1170.82     67.37 o 
  -3  21   4       20.81       74.12     32.69 o 
  -2  21   4       80.98       37.66     32.18 o 
  -1  21   4       12.20        0.00     64.84 o 
   0  21   4     1089.72     1217.11     89.70 o 
 -10  22   4     1200.07     1401.48    145.61 o 
  -9  22   4       99.96       20.48     54.60 o 
  -8  22   4        5.50       61.43     68.25 o 
  -7  22   4      122.16      154.71     59.15 o 
  -6  22   4      481.74      568.78     95.56 o 
  -5  22   4       12.00       11.38     50.05 o 
  -4  22   4      222.40      202.49     68.25 o 
  -3  22   4        0.63        0.00     30.60 o 
   1 -24   5       13.09        0.00     65.98 o 
   2 -24   5        1.66       40.40     50.05 o 
   3 -24   5      526.73      603.76     64.11 o 
   4 -24   5      106.27       95.56     59.15 o 
   5 -24   5      223.69      188.84     68.25 o 
   6 -24   5       16.53        0.00     70.53 o 
   7 -24   5     1829.28     1829.20    159.26 o 
   8 -24   5      515.15      632.48    102.38 o 
   9 -24   5      110.52      182.01     81.90 o 
  -1 -23   5      276.25      229.79     72.80 o 
   0 -23   5        0.70        0.00     36.07 o 
   1 -23   5      683.90      761.78     70.57 o 
   2 -23   5       30.97       90.25     38.51 o 
   3 -23   5      497.74      551.27     61.07 o 
   4 -23   5       35.73        5.25     41.46 o 
   5 -23   5      859.59      910.05    111.48 o 
   6 -23   5      316.04      247.99     72.80 o 
   7 -23   5      408.67      416.35     88.73 o 
   8 -23   5       28.73       72.80     65.98 o 
   9 -23   5      805.90      823.60    116.03 o 
  10 -23   5      609.62      614.28    111.48 o 
  11 -23   5      314.36      457.30    104.66 o 
  -3 -22   5      349.50      336.72     91.00 o 
  -2 -22   5        0.39       27.30     63.70 o 
  -1 -22   5     1499.25     1415.13    134.23 o 
   0 -22   5       20.54        0.00     38.70 o 
   1 -22   5      556.22      582.54     62.19 o 
   2 -22   5        0.58        0.00     39.36 o 
   3 -22   5      549.70      609.71     61.13 o 
   4 -22   5      307.55      281.92     58.02 o 
   5 -22   5      944.85      939.63    106.93 o 
   6 -22   5        3.85        0.00     59.15 o 
   7 -22   5      803.84      778.09    104.66 o 
   8 -22   5      159.03      188.84     75.08 o 
   9 -22   5      714.36      707.56    106.93 o 
  10 -22   5       39.90      136.51     72.80 o 
  11 -22   5      494.24      382.22     93.28 o 
  12 -22   5      969.14     1315.02    145.61 o 
  -4 -21   5        7.73        0.00     56.88 o 
  -3 -21   5      316.57      350.37     79.63 o 
  -2 -21   5       16.87        0.00     59.15 o 
  -1 -21   5     1959.79     1915.51     97.50 o 
   0 -21   5        3.82        0.00     34.42 o 
   1 -21   5      190.14      170.35     31.98 o 
   2 -21   5      108.40      106.17     40.44 o 
   3 -21   5     1853.80     1933.67     94.75 o 
   4 -21   5        0.66        0.00     80.77 o 
   5 -21   5      269.03      264.68     43.68 o 
   6 -21   5      373.58      284.39     75.08 o 
   7 -21   5     1429.67     1365.07    125.13 o 
   8 -21   5      127.11       56.88     56.88 o 
   9 -21   5       10.40        0.00     63.70 o 
  10 -21   5      481.61      534.65    102.38 o 
  11 -21   5     1980.45     2297.88    175.18 o 
  12 -21   5      150.63      236.61     79.63 o 
  13 -21   5      302.67      195.66     72.80 o 
  -5 -20   5      259.96      307.14     86.45 o 
  -4 -20   5        0.20       47.78     59.15 o 
  -3 -20   5     1080.31     1028.36    118.31 o 
  -2 -20   5       12.69        0.00     65.98 o 
  -1 -20   5       31.73       26.73     68.25 o 
   0 -20   5      331.84      338.43     36.43 o 
   1 -20   5     2900.09     3025.20     93.14 o 
   2 -20   5       14.60       10.13     25.06 o 
   3 -20   5       93.29       73.27     35.28 o 
   4 -20   5      174.90       61.33     86.45 o 
   5 -20   5       78.22       83.07     31.56 o 
   6 -20   5       75.41      106.93     56.88 o 
   7 -20   5      112.12       93.28     59.15 o 
   8 -20   5      156.30        0.00     63.70 o 
   9 -20   5     2250.68     2179.57    154.71 o 
  10 -20   5      272.66      311.69     79.63 o 
  11 -20   5       76.46       18.20     65.98 o 
  12 -20   5      564.93      498.25    104.66 o 
  13 -20   5      623.84      625.66    109.21 o 
  14 -20   5      270.21      225.24     75.08 o 
  -7 -19   5        2.54        0.00     65.98 o 
  -6 -19   5       24.53      116.03     70.53 o 
  -5 -19   5     1518.37     1628.99    147.88 o 
  -4 -19   5       14.64        0.00     65.98 o 
  -3 -19   5      196.52      184.29     65.98 o 
  -2 -19   5        3.92       19.36     36.19 o 
  -1 -19   5     2721.78     2922.80     88.73 o 
   0 -19   5      174.82      151.66     36.65 o 
   1 -19   5      158.50      145.65     38.07 o 
   2 -19   5      255.72      182.95     28.75 o 
   3 -19   5     1206.41     1272.80     73.19 o 
   4 -19   5       96.03       51.65     29.47 o 
   5 -19   5      196.35      207.79     39.88 o 
   6 -19   5      185.05        4.55     59.15 o 
   7 -19   5     3001.12     3114.65    170.63 o 
   8 -19   5      207.46      122.86     59.15 o 
   9 -19   5        0.54       34.13     63.70 o 
  10 -19   5       80.00       34.13     70.53 o 
  11 -19   5     1920.76     1836.03    152.43 o 
  12 -19   5      471.55      557.41    102.38 o 
  13 -19   5       46.87       70.53     72.80 o 
  14 -19   5       45.05      129.68     65.98 o 
  -8 -18   5       49.12        7.81     59.15 o 
  -7 -18   5      687.76      610.97     64.11 o 
  -6 -18   5       30.64        8.52     50.05 o 
  -5 -18   5      668.83      714.39    102.38 o 
  -4 -18   5       71.51      127.41     77.35 o 
  -3 -18   5     2738.85     2832.35    159.26 o 
  -2 -18   5      116.52       98.12     25.07 o 
  -1 -18   5       54.00       72.65     25.56 o 
   0 -18   5       61.92       47.42     24.24 o 
   1 -18   5     3993.97     4256.35    101.58 o 
   2 -18   5      407.06      396.59     47.90 o 
   3 -18   5     2940.14     2891.55    101.92 o 
   4 -18   5      117.59       73.04     40.95 o 
   5 -18   5     6608.47     6757.30    147.52 o 
   6 -18   5      406.44      395.87     72.80 o 
   7 -18   5      143.73      245.71     70.53 o 
   8 -18   5      521.21      457.30     77.35 o 
   9 -18   5     2432.88     2334.28    152.43 o 
  10 -18   5      456.87      461.85     88.73 o 
  11 -18   5      867.05      746.24    104.66 o 
  12 -18   5      186.50       93.28     72.80 o 
  13 -18   5     1597.37     1738.20    150.16 o 
  14 -18   5      533.50      732.59    113.76 o 
  15 -18   5       73.44      109.21     86.45 o 
  -8 -17   5      260.76      354.77     58.49 o 
  -7 -17   5     2030.27     2141.89    117.17 o 
  -6 -17   5       66.02       42.65     36.40 o 
  -5 -17   5     3382.82     3373.74    121.13 o 
  -4 -17   5        8.76        0.00     31.56 o 
  -3 -17   5      976.29      987.80     39.06 o 
  -2 -17   5       44.19       26.48     18.77 o 
  -1 -17   5     2252.29     2428.46     75.82 o 
   0 -17   5      256.26      252.40     30.05 o 
   1 -17   5     1531.84     1640.51     62.55 o 
   2 -17   5       87.95       77.35     26.06 o 
   3 -17   5     4805.98     4858.72    103.12 o 
   4 -17   5      894.40     1007.90     61.17 o 
   5 -17   5     5167.56     5137.23    122.94 o 
   6 -17   5      288.00      184.29     54.60 o 
   7 -17   5     1322.99     1235.39    109.21 o 
   8 -17   5      218.02      300.32     68.25 o 
   9 -17   5      778.93      689.36     88.73 o 
  10 -17   5        9.99        0.00     63.70 o 
  11 -17   5     1497.03     1290.00    125.13 o 
  12 -17   5      726.89      618.83     95.56 o 
  13 -17   5       28.72        9.10     72.80 o 
  14 -17   5       55.86      150.16     77.35 o 
  15 -17   5      595.68      707.56    113.76 o 
  -9 -16   5      904.21      908.38     77.17 o 
  -8 -16   5        4.61        0.00     61.43 o 
  -7 -16   5      673.24      627.67     64.29 o 
  -6 -16   5      242.68      269.05     44.70 o 
  -5 -16   5     1034.52     1126.06     72.55 o 
  -4 -16   5       10.36       36.86     30.29 o 
  -3 -16   5      661.16      659.48     35.10 o 
  -2 -16   5       11.55        0.00     16.95 o 
  -1 -16   5     2956.10     2895.78     65.97 o 
   0 -16   5      182.73      176.69     23.70 o 
   1 -16   5     4200.26     4408.30     96.60 o 
   2 -16   5     1525.65     1586.83     59.37 o 
   3 -16   5     2584.48     2712.32     75.34 o 
   4 -16   5       36.45       22.15     29.58 o 
   5 -16   5      191.68      142.21     31.10 o 
   6 -16   5     1571.26     1408.30    109.21 o 
   7 -16   5     1656.32     1608.51    116.03 o 
   8 -16   5       12.91        0.00     70.53 o 
   9 -16   5     1194.00     1158.04    109.21 o 
  10 -16   5      781.62      782.64     95.56 o 
  11 -16   5      823.91      791.74    102.38 o 
  12 -16   5       25.02        9.10     65.98 o 
  13 -16   5      859.98      748.52    104.66 o 
  14 -16   5      409.91      364.02     93.28 o 
  15 -16   5      810.54     1016.98    125.13 o 
 -10 -15   5       22.72        0.00     43.18 o 
  -9 -15   5       36.71        0.00     40.36 o 
  -8 -15   5      391.52      406.58     56.69 o 
  -7 -15   5     2015.63     1907.21     97.08 o 
  -6 -15   5        6.37        0.00     40.95 o 
  -5 -15   5     1394.94     1368.09    108.07 o 
  -4 -15   5      211.10      187.47     21.64 o 
  -3 -15   5     2292.25     2346.24     57.37 o 
  -2 -15   5      345.04      334.07     25.39 o 
  -1 -15   5      437.47      485.49     31.14 o 
   0 -15   5      629.08      595.73     30.43 o 
   1 -15   5     2304.59     2453.06     55.59 o 
   2 -15   5      189.82      200.28     20.92 o 
   3 -15   5      571.63      624.23     58.25 o 
   4 -15   5     1463.72     1554.51     69.39 o 
   5 -15   5     9900.17     9924.09    247.99 o 
   6 -15   5      960.08      730.32     75.08 o 
   7 -15   5       47.97        0.00     59.15 o 
   8 -15   5     2104.31     2304.70    136.51 o 
   9 -15   5     3378.20     3310.31    168.36 o 
  10 -15   5      113.30       77.35     59.15 o 
  11 -15   5      546.92      525.55     84.18 o 
  12 -15   5      973.75     1121.64    116.03 o 
  13 -15   5     1242.97     1292.27    127.41 o 
  14 -15   5       80.98        0.00     79.63 o 
  15 -15   5      162.86       75.08     70.53 o 
  16 -15   5      448.31      546.03    113.76 o 
 -11 -14   5       26.52       36.65     68.25 o 
 -10 -14   5      140.39       69.52     42.64 o 
  -9 -14   5     1720.26     1851.28    100.31 o 
  -8 -14   5       89.91       90.25     37.03 o 
  -7 -14   5       81.64       43.54     36.40 o 
  -6 -14   5      290.05      278.20     45.32 o 
  -5 -14   5    10827.62    10894.15    195.30 o 
  -4 -14   5       10.13        0.00     26.93 o 
  -3 -14   5      186.44      196.54     20.85 o 
  -2 -14   5       65.70       27.86     18.39 o 
  -1 -14   5    13976.19    13760.50    146.50 o 
   0 -14   5     1063.56     1060.75     37.98 o 
   1 -14   5      189.40      247.02     22.35 o 
   2 -14   5      207.96      204.96     19.88 o 
   3 -14   5     5620.67     5730.28    100.39 o 
   4 -14   5     1194.93     1150.02     37.93 o 
   5 -14   5      440.74      455.02     61.43 o 
   6 -14   5     2889.21     2805.23    134.23 o 
   7 -14   5    17483.75    17786.93    336.72 o 
   8 -14   5      728.12      696.19     79.63 o 
   9 -14   5       32.83        0.00     68.25 o 
  10 -14   5      364.15      404.97     70.53 o 
  11 -14   5     3973.91     3847.24    186.56 o 
  12 -14   5      415.76      407.25     79.63 o 
  13 -14   5      154.32      118.31     61.43 o 
  14 -14   5      661.97      834.97    113.76 o 
  15 -14   5      482.55      539.20    102.38 o 
  16 -14   5       58.79        0.00     84.18 o 
 -11 -13   5     1885.80     1863.46    105.36 o 
 -10 -13   5       93.44       74.14     40.81 o 
  -9 -13   5       21.84        0.00     33.89 o 
  -8 -13   5       60.07       33.84     48.92 o 
  -7 -13   5      767.53      765.71     62.19 o 
  -6 -13   5      235.64      213.75     40.22 o 
  -5 -13   5      882.88      797.87     50.24 o 
  -4 -13   5      241.56      220.31     21.34 o 
  -3 -13   5    16026.92    16177.77    195.72 o 
  -2 -13   5        9.47        0.00     17.07 o 
  -1 -13   5       67.34       66.06     26.79 o 
   0 -13   5       15.93        1.73     16.75 o 
   1 -13   5     2878.47     2745.42     68.44 o 
   2 -13   5     1673.49     1597.07     42.32 o 
   3 -13   5      931.84      862.13     40.44 o 
   4 -13   5      346.14      321.71     31.86 o 
   5 -13   5    11641.17    11236.29    525.55 o 
   6 -13   5      910.38      866.82     81.90 o 
   7 -13   5      107.22       52.33     54.60 o 
   8 -13   5      968.96      989.68     91.00 o 
   9 -13   5     5032.33     5064.43    191.11 o 
  10 -13   5     2549.58     2764.28    152.43 o 
  11 -13   5      699.47      586.98     88.73 o 
  12 -13   5      822.16      919.15    106.93 o 
  13 -13   5     2236.69     2479.89    166.08 o 
  14 -13   5      385.33      382.22     91.00 o 
  15 -13   5      224.97      243.44     88.73 o 
  16 -13   5      208.97      197.94     79.63 o 
 -12 -12   5      118.28      158.54     45.66 o 
 -11 -12   5      149.86      129.92     51.19 o 
 -10 -12   5        1.32        0.00     44.04 o 
  -9 -12   5     1178.02     1071.30     73.08 o 
  -8 -12   5      245.79      248.05     45.83 o 
  -7 -12   5     2562.26     2708.43    102.81 o 
  -6 -12   5      236.54      128.80     75.08 o 
  -5 -12   5     6431.74     6163.44    100.93 o 
  -4 -12   5       40.91        5.10     22.65 o 
  -3 -12   5       22.14       50.42     18.39 o 
  -2 -12   5       40.52       36.53     15.43 o 
  -1 -12   5     4117.30     4239.27     75.18 o 
   0 -12   5      379.00      384.97     22.71 o 
   1 -12   5     1205.38     1020.28     33.93 o 
   2 -12   5       16.96        0.00     18.05 o 
   3 -12   5     3351.38     3338.32     54.62 o 
   4 -12   5     1963.16     1920.84     54.42 o 
   5 -12   5     3420.59     3547.19     70.83 o 
   6 -12   5       14.10        0.00     54.60 o 
   7 -12   5     1487.23     1567.56    106.93 o 
   8 -12   5     2747.27     2891.68    141.06 o 
   9 -12   5     8269.88     7830.98    234.34 o 
  10 -12   5       11.99        0.00     61.43 o 
  11 -12   5     7085.08     7159.82    238.89 o 
  12 -12   5     1618.14     1503.86    125.13 o 
  13 -12   5        4.63        0.00     79.63 o 
  14 -12   5      206.07      250.26     77.35 o 
  15 -12   5      717.05      866.82    113.76 o 
  16 -12   5      729.58      847.29    122.86 o 
 -13 -11   5      204.15      216.25     50.50 o 
 -12 -11   5        0.19        0.00     61.43 o 
 -11 -11   5      571.44      654.07     64.29 o 
 -10 -11   5      128.45      122.91     37.17 o 
  -9 -11   5     3250.70     3339.02    119.05 o 
  -8 -11   5       49.41        0.00     36.90 o 
  -7 -11   5     3087.89     3230.08    107.64 o 
  -6 -11   5      421.37      432.67     29.53 o 
  -5 -11   5      204.72      195.63     22.90 o 
  -4 -11   5        1.86        0.00     15.11 o 
  -3 -11   5     3301.25     3221.27     48.68 o 
  -2 -11   5      107.32      115.45     16.17 o 
  -1 -11   5    11764.11    11641.49    117.03 o 
   0 -11   5        0.11        0.00     26.27 o 
   1 -11   5    11106.83    11052.23    141.53 o 
   2 -11   5     1621.60     1661.12     38.42 o 
   3 -11   5      969.95      923.26     28.60 o 
   4 -11   5       13.66        4.06     14.59 o 
   5 -11   5       51.39       57.69     69.39 o 
   6 -11   5      809.51      782.64     77.35 o 
   7 -11   5    15288.22    15411.70    291.22 o 
   8 -11   5        2.38        0.00     56.88 o 
   9 -11   5     7424.94     6830.67    149.02 o 
  10 -11   5     2658.45     2502.64    138.78 o 
  11 -11   5     2795.24     2698.30    150.16 o 
  12 -11   5       52.51        0.00     61.43 o 
  13 -11   5      509.20      627.93     97.83 o 
  14 -11   5      751.50      814.49    106.93 o 
  15 -11   5      256.52      252.54     75.08 o 
  16 -11   5       24.19       89.85     48.57 o 
 -13 -10   5       15.30        0.00     39.36 o 
 -12 -10   5      215.11      183.04     43.69 o 
 -11 -10   5     3195.88     3328.67    125.67 o 
 -10 -10   5       62.89        0.00     36.17 o 
  -9 -10   5      442.98      407.97     49.17 o 
  -8 -10   5       51.09       76.67     32.05 o 
  -7 -10   5     8301.69     8649.83    166.50 o 
  -6 -10   5      145.76      113.96     46.17 o 
  -5 -10   5     1444.37     1448.12     47.19 o 
  -4 -10   5        0.74        0.00     12.06 o 
  -3 -10   5     8706.07     8963.19     76.23 o 
  -2 -10   5      204.13      159.20     14.25 o 
  -1 -10   5    21422.61    21809.11    152.22 o 
   0 -10   5       23.88        0.00     14.36 o 
   1 -10   5     9351.20     9929.06    123.47 o 
   2 -10   5        4.09        0.00     18.70 o 
   3 -10   5     1642.99     1738.67     43.02 o 
   4 -10   5      204.37      240.46     37.54 o 
   5 -10   5    12303.14    12105.94    232.06 o 
   6 -10   5     1094.31      948.73     77.35 o 
   7 -10   5     1022.33      936.75     41.55 o 
   8 -10   5     1810.55     1721.96     58.53 o 
   9 -10   5    10877.77    10722.99    148.15 o 
  10 -10   5        1.80        0.00     19.35 o 
  11 -10   5     5401.04     5216.86    202.49 o 
  12 -10   5     1757.14     1715.44    131.96 o 
  13 -10   5     3891.73     3999.67    191.11 o 
  14 -10   5      242.84      233.53     43.34 o 
  15 -10   5     1118.88     1045.33     62.13 o 
  16 -10   5     1102.02     1141.99     87.14 o 
 -14  -9   5       79.00       47.78     56.88 o 
 -13  -9   5      788.94      858.67     70.93 o 
 -12  -9   5       83.63        0.00     36.90 o 
 -11  -9   5      274.78      222.75     44.96 o 
 -10  -9   5      141.66       29.58     32.18 o 
  -9  -9   5     5519.57     5457.61    168.36 o 
  -8  -9   5      219.13      145.57     40.95 o 
  -7  -9   5        5.79        0.00     32.05 o 
  -6  -9   5       44.19        3.50     29.25 o 
  -5  -9   5    11150.31    11107.88    128.07 o 
  -4  -9   5       48.35       38.80     11.93 o 
  -3  -9   5     8945.10     9191.97     98.24 o 
  -2  -9   5      140.56      118.99     12.68 o 
  -1  -9   5    11387.22    11610.68    166.07 o 
   0  -9   5      585.31      680.53     26.34 o 
   1  -9   5     8215.09     9415.96     82.70 o 
   2  -9   5      749.51      826.16     31.93 o 
   3  -9   5    11284.49    12108.48    108.38 o 
   4  -9   5     1276.27     1305.08     42.93 o 
   5  -9   5      371.57      332.17     50.05 o 
   6  -9   5     1459.75     1316.29     41.82 o 
   7  -9   5    11567.22    11073.62    171.77 o 
   8  -9   5      393.45      386.29     31.32 o 
   9  -9   5      884.01      896.13     47.52 o 
  10  -9   5      719.93      632.48     81.90 o 
  11  -9   5    13303.84    13498.32    313.97 o 
  12  -9   5      925.42      910.05    100.11 o 
  13  -9   5       57.10       47.78     61.43 o 
  14  -9   5      783.35      905.49     69.42 o 
  15  -9   5     1387.61     1401.26     71.65 o 
  16  -9   5       30.41        6.72     33.33 o 
 -14  -8   5       72.10       13.65     56.88 o 
 -13  -8   5      128.23      119.06     37.03 o 
 -12  -8   5      299.77      204.69     36.17 o 
 -11  -8   5     2657.70     2785.88    112.62 o 
 -10  -8   5      102.24      132.95     36.58 o 
  -9  -8   5      201.04      239.95     40.22 o 
  -8  -8   5       37.99        0.00     60.29 o 
  -7  -8   5    20620.31    21195.32    317.38 o 
  -6  -8   5      119.23      114.86     13.68 o 
  -5  -8   5      124.75      142.22     16.36 o 
  -4  -8   5       50.74       54.78     11.29 o 
  -3  -8   5    22950.79    22784.99    177.65 o 
  -2  -8   5       50.20       32.18     14.78 o 
  -1  -8   5      538.77      624.78     32.38 o 
   0  -8   5      156.53      204.14     17.29 o 
   1  -8   5    26711.25    26421.00    131.47 o 
   2  -8   5       38.23       59.46     12.23 o 
   3  -8   5       76.91       83.38     20.72 o 
   4  -8   5     1963.76     1994.95     51.28 o 
   5  -8   5    19039.55    19658.46    377.67 o 
   6  -8   5      211.74      169.57     20.71 o 
   7  -8   5      243.50      277.57     56.88 o 
   8  -8   5      204.87      207.04     56.88 o 
   9  -8   5     6249.83     6049.56    193.39 o 
  10  -8   5     1762.23     1947.51    122.86 o 
  11  -8   5     2051.34     1886.08    120.58 o 
  12  -8   5     1185.15     1328.67    113.76 o 
  13  -8   5     6588.43     6670.67    238.89 o 
  14  -8   5      492.36      495.37     45.82 o 
  15  -8   5       59.24        0.00     35.93 o 
  16  -8   5       72.21      125.09     38.80 o 
 -15  -7   5       67.00       93.28     56.88 o 
 -14  -7   5      129.88      161.53     70.53 o 
 -13  -7   5      387.20      365.09     49.74 o 
 -12  -7   5      347.80      356.79     64.84 o 
 -11  -7   5     1011.46     1008.97     64.11 o 
 -10  -7   5       64.29        0.00     33.33 o 
  -9  -7   5     5348.28     5366.45    130.75 o 
  -8  -7   5      152.32      110.04     34.13 o 
  -7  -7   5     3913.33     3658.17     52.59 o 
  -6  -7   5      184.15      214.67     17.51 o 
  -5  -7   5    18655.30    19330.55    109.73 o 
  -4  -7   5       98.69      137.20     19.05 o 
  -3  -7   5     3136.30     3300.14     49.49 o 
  -2  -7   5       14.11       16.21     11.94 o 
  -1  -7   5    45654.75    46110.22    379.73 o 
   0  -7   5      152.65      178.45     16.80 o 
   1  -7   5     2654.82     2514.78     39.22 o 
   2  -7   5      734.43      774.16     26.33 o 
   3  -7   5    28115.66    28707.71    212.40 o 
   4  -7   5      313.60      323.76     16.77 o 
   5  -7   5      454.64      455.74     24.21 o 
   6  -7   5        1.95        4.55     38.68 o 
   7  -7   5     4963.47     5175.91    159.26 o 
   8  -7   5     1514.97     1597.14    106.93 o 
   9  -7   5     4120.13     3824.48    156.98 o 
  10  -7   5      300.01      225.24     70.53 o 
  11  -7   5     5404.96     4989.35    193.39 o 
  12  -7   5      818.13      896.40    100.11 o 
  13  -7   5      431.63      410.61     53.73 o 
  14  -7   5      157.07      153.52     36.75 o 
  15  -7   5     1005.67      967.49     60.52 o 
  16  -7   5      469.53      437.70     67.12 o 
 -15  -6   5      559.53      673.44    100.11 o 
 -14  -6   5      136.69      213.86     70.53 o 
 -13  -6   5      864.39     1021.53    109.21 o 
 -12  -6   5       25.56        0.00     34.96 o 
 -11  -6   5      233.14      262.51     40.12 o 
 -10  -6   5      702.15      692.81     52.80 o 
  -9  -6   5     2746.27     2744.43    119.44 o 
  -8  -6   5       50.09        0.00     36.17 o 
  -7  -6   5    15937.74    16050.11    106.01 o 
  -6  -6   5      456.70      514.49     19.83 o 
  -5  -6   5    12324.24    12485.67     83.70 o 
  -4  -6   5      351.21      386.33     16.41 o 
  -3  -6   5     6554.89     6055.36     46.42 o 
  -2  -6   5      133.56      171.56     17.48 o 
  -1  -6   5    10707.71    10971.82     85.00 o 
   0  -6   5      449.97      461.43     20.47 o 
   1  -6   5    17789.64    18190.73    178.60 o 
   2  -6   5      484.40      501.82     22.05 o 
   3  -6   5      773.08      839.47     27.77 o 
   4  -6   5      255.96      220.69     38.68 o 
   5  -6   5     8407.33     8413.41    175.18 o 
   6  -6   5     3514.20     3635.65    127.41 o 
   7  -6   5     5602.55     5305.59    159.26 o 
   8  -6   5       23.65        0.00     52.33 o 
   9  -6   5     2070.49     1979.36    118.31 o 
  10  -6   5     2288.26     2338.83    134.23 o 
  11  -6   5     1430.51     1451.53    109.21 o 
  12  -6   5        0.17        0.00     65.98 o 
  13  -6   5     1535.04     1452.24     81.13 o 
  14  -6   5     1469.21     1613.19     71.97 o 
  15  -6   5     1199.09     1269.19     82.84 o 
  16  -6   5       14.73       51.87     40.12 o 
 -16  -5   5       84.98      118.31     56.88 o 
 -15  -5   5       79.17       72.80     52.33 o 
 -14  -5   5       53.27       68.25     56.88 o 
 -13  -5   5      110.58        0.00     56.88 o 
 -12  -5   5      824.50      816.21     58.41 o 
 -11  -5   5     1547.01     1603.89     74.89 o 
 -10  -5   5       26.12        0.00     35.96 o 
  -9  -5   5      986.37      995.74     56.28 o 
  -8  -5   5      769.22      779.57     31.14 o 
  -7  -5   5    18255.26    18781.93    229.87 o 
  -6  -5   5      178.01      212.11     12.96 o 
  -5  -5   5       35.25       38.57      8.41 o 
  -4  -5   5      390.17      409.92     11.43 o 
  -3  -5   5    28143.68    27547.11    170.42 o 
  -2  -5   5        1.84       33.14     11.11 o 
  -1  -5   5       89.52       83.12     11.42 o 
   0  -5   5     2611.58     2854.97     49.79 o 
   1  -5   5    11773.94    11485.85    157.42 o 
   2  -5   5      139.18      129.01     14.57 o 
   3  -5   5     6978.69     7398.56     91.02 o 
   4  -5   5     5656.27     5769.72    134.23 o 
   5  -5   5    20623.77    21249.67    273.02 o 
   6  -5   5        3.79        0.00     43.23 o 
   7  -5   5     7390.45     7250.82    184.29 o 
   8  -5   5     1514.23     1365.07     97.83 o 
   9  -5   5     1006.10      932.80     86.45 o 
  10  -5   5       78.73        0.00     61.43 o 
  11  -5   5     1125.01      953.28     93.28 o 
  12  -5   5     1449.00     1453.67     77.02 o 
  13  -5   5     1377.72     1239.33     62.60 o 
  14  -5   5        0.57        0.00     31.19 o 
  15  -5   5      714.35      662.01     63.16 o 
  16  -5   5      675.64      691.10     66.63 o 
 -16  -4   5       17.21      102.38     61.43 o 
 -15  -4   5      127.47       95.56     50.05 o 
 -14  -4   5      287.69      268.46     63.70 o 
 -13  -4   5     2923.30     2880.31    166.08 o 
 -12  -4   5      267.06      218.62     34.96 o 
 -11  -4   5     1264.38     1113.74     60.12 o 
 -10  -4   5     1423.13     1469.18     65.43 o 
  -9  -4   5      488.62      519.40     42.07 o 
  -8  -4   5      446.12      438.65     22.86 o 
  -7  -4   5      131.34      179.96     14.40 o 
  -6  -4   5      456.11      445.21     14.36 o 
  -5  -4   5    35021.67    36419.74    176.77 o 
  -4  -4   5        6.45       30.47      7.72 o 
  -3  -4   5     1293.66     1114.05     19.12 o 
  -2  -4   5      630.19      689.07     26.60 o 
  -1  -4   5     4821.51     5776.81    105.71 o 
   0  -4   5      722.15      888.57     28.82 o 
   1  -4   5    14158.36    15176.16    165.45 o 
   2  -4   5      437.85      441.57     20.69 o 
   3  -4   5    26698.31    25613.36    259.36 o 
   4  -4   5       10.93       11.38     31.85 o 
   5  -4   5    24316.87    25963.73    298.04 o 
   6  -4   5     1237.81     1151.21     77.35 o 
   7  -4   5     5822.14     5503.53    161.53 o 
   8  -4   5      478.47      493.70     75.08 o 
   9  -4   5       13.48        0.00     54.60 o 
  10  -4   5     1187.68     1196.72     97.83 o 
  11  -4   5     2831.51     2820.58     98.69 o 
  12  -4   5      140.70      127.51     34.34 o 
  13  -4   5     1043.23      974.86     54.09 o 
  14  -4   5      832.87      857.71     54.34 o 
  15  -4   5      721.51      587.63     60.88 o 
  16  -4   5        5.52        0.00     50.05 o 
 -16  -3   5      153.41       86.45     59.15 o 
 -15  -3   5     1048.30     1080.68    113.76 o 
 -14  -3   5      201.36      225.24     68.25 o 
 -13  -3   5      254.67      236.61     59.15 o 
 -12  -3   5      481.06      455.62     42.49 o 
 -11  -3   5     2197.04     2145.24    106.93 o 
 -10  -3   5      392.83      421.75     39.81 o 
  -9  -3   5     3536.85     3585.42     52.46 o 
  -8  -3   5      470.05      441.38     18.77 o 
  -7  -3   5    23740.99    24169.92    104.22 o 
  -6  -3   5       94.79      144.53     10.35 o 
  -5  -3   5    12509.62    13711.63    183.77 o 
  -4  -3   5       12.59       26.50      8.99 o 
  -3  -3   5    22164.65    20599.63    173.59 o 
  -2  -3   5     1466.94     1481.59     22.08 o 
  -1  -3   5    99433.18   104119.26    252.55 o 
   0  -3   5        1.74       13.90      5.70 o 
   1  -3   5    30071.65    30124.95    159.17 o 
   2  -3   5     1558.58     1449.40     33.26 o 
   3  -3   5    14645.93    14761.01    193.39 o 
   4  -3   5     1262.43     1315.02     70.53 o 
   5  -3   5    28550.60    27458.48    311.69 o 
   6  -3   5      337.80      284.39     50.05 o 
   7  -3   5      491.47      452.75     61.43 o 
   8  -3   5      806.03      825.87     79.63 o 
   9  -3   5     7727.91     7874.21    211.59 o 
  10  -3   5     1038.62      949.69     58.94 o 
  11  -3   5      476.62      370.33     43.35 o 
  12  -3   5      778.22      780.43     59.26 o 
  13  -3   5      989.92      916.66     56.89 o 
  14  -3   5      307.43      306.70     45.83 o 
  15  -3   5        9.28        0.00     56.88 o 
  16  -3   5      286.12      304.87     79.63 o 
 -16  -2   5      209.87      300.32     70.53 o 
 -15  -2   5      152.81      156.98     59.15 o 
 -14  -2   5      115.52      102.38     54.60 o 
 -13  -2   5     1705.54     1742.75    127.41 o 
 -12  -2   5      314.60      338.99     61.43 o 
 -11  -2   5      178.71      126.70     24.41 o 
 -10  -2   5       27.59        3.88     45.50 o 
  -9  -2   5     4049.07     4092.38     91.81 o 
  -8  -2   5     2310.91     2246.82     65.02 o 
  -7  -2   5      934.81      870.87     19.47 o 
  -6  -2   5      849.95      872.09     24.07 o 
  -5  -2   5    26815.47    27682.81    192.11 o 
  -4  -2   5      184.93      168.77     11.84 o 
  -3  -2   5    78846.73    82849.89    357.61 o 
  -2  -2   5     2258.18     2230.07     29.60 o 
  -1  -2   5   153811.95   158244.66    397.02 o 
   0  -2   5        0.38       21.33     12.57 o 
   1  -2   5     5100.73     5085.54     54.22 o 
   2  -2   5      218.48      172.91     34.13 o 
   3  -2   5     5614.96     5248.71    118.31 o 
   4  -2   5      100.68       61.43     34.13 o 
   5  -2   5     9426.35    10342.72    191.11 o 
   6  -2   5     1059.46     1057.93     77.35 o 
   7  -2   5    22714.64    22824.05    318.52 o 
   8  -2   5     1761.22     1863.33    106.93 o 
   9  -2   5      128.98      128.37     33.33 o 
  10  -2   5      765.19      712.06     51.82 o 
  11  -2   5     1501.97     1558.68    116.03 o 
  12  -2   5      587.28      614.31     46.65 o 
  13  -2   5       47.05      101.95     29.44 o 
  14  -2   5      248.71      275.29     68.25 o 
  15  -2   5      984.99      864.55    111.48 o 
 -17  -1   5      190.04      184.29     56.88 o 
 -16  -1   5      113.38       29.58     54.60 o 
 -15  -1   5      805.39      734.87     93.28 o 
 -14  -1   5      358.50      307.14     59.15 o 
 -13  -1   5     1238.59     1260.42    106.93 o 
 -12  -1   5       78.42        0.00     56.88 o 
 -11  -1   5     3642.75     3492.43     89.22 o 
 -10  -1   5     1700.45     1763.73     61.45 o 
  -9  -1   5     8508.17     8501.37     86.67 o 
  -8  -1   5        2.91        7.12     11.80 o 
  -7  -1   5     6756.83     6524.99     58.00 o 
  -6  -1   5     1249.94     1331.64     26.40 o 
  -5  -1   5    18071.05    18622.10    244.92 o 
  -4  -1   5       30.68       27.38      8.47 o 
  -3  -1   5   118078.54   124035.47    405.94 o 
  -2  -1   5      417.04      546.77     13.85 o 
  -1  -1   5   114677.51   125538.39    472.22 o 
   0  -1   5     1175.18      935.13     28.96 o 
   1  -1   5    48477.70    48725.30    210.73 o 
   2  -1   5     1336.18     1276.35     59.15 o 
   3  -1   5     6452.40     6556.91    134.23 o 
   4  -1   5     1052.61     1076.13     68.25 o 
   5  -1   5    10765.44    10679.44    193.39 o 
   6  -1   5     1627.70     1665.39     88.73 o 
   7  -1   5      881.94      867.47     73.94 o 
   8  -1   5     1530.30     1304.94     57.39 o 
   9  -1   5    13750.82    12764.62    213.86 o 
  10  -1   5     1366.89     1286.73    127.41 o 
  11  -1   5     1537.63     1449.04     71.25 o 
  12  -1   5       54.31       55.96     26.99 o 
  13  -1   5     1396.56     1403.75    122.86 o 
  14  -1   5     1019.64     1153.11    155.85 o 
  15  -1   5       83.28      109.21     68.25 o 
 -17   0   5      285.73      298.04     75.08 o 
 -16   0   5      229.50      193.39     63.70 o 
 -15   0   5       46.44       29.58     40.95 o 
 -14   0   5        2.42        0.00     52.33 o 
 -13   0   5      737.75      630.21     77.35 o 
 -12   0   5      680.89      677.99     75.08 o 
 -11   0   5     5865.27     6012.21    136.72 o 
 -10   0   5       34.45       20.41     18.41 o 
  -9   0   5     2509.04     2504.13     44.75 o 
  -8   0   5     1563.13     1711.83     34.43 o 
  -7   0   5    26086.09    26323.61    108.78 o 
  -6   0   5      153.30      171.71     10.64 o 
  -5   0   5    12560.09    12380.19    100.81 o 
  -4   0   5     1295.04     1383.89     32.27 o 
  -3   0   5     6797.41     6713.98     47.43 o 
  -2   0   5      106.25      112.22      8.06 o 
  -1   0   5    26763.65    26884.47    234.34 o 
   0   0   5      682.95      661.43     18.20 o 
   1   0   5    16835.34    17596.18    358.33 o 
   2   0   5     1539.38     1426.50     63.70 o 
   3   0   5     2601.57     2509.46     86.45 o 
   4   0   5      567.46      534.65     50.05 o 
   5   0   5      779.71      557.41     54.60 o 
   6   0   5      446.63      442.87     34.07 o 
   7   0   5    15078.16    15065.96    552.86 o 
   8   0   5      370.94      352.12     71.67 o 
   9   0   5     1794.16     1614.10     70.53 o 
  10   0   5      123.94      139.79     32.72 o 
  11   0   5     1127.69     1120.38     53.15 o 
  12   0   5     1234.54     1184.67    105.79 o 
  13   0   5      494.93      420.49     62.57 o 
  14   0   5        3.04       20.48     50.05 o 
  15   0   5      471.84      498.25     93.28 o 
 -17   1   5      734.30      746.24    100.11 o 
 -16   1   5       17.78        0.00     54.60 o 
 -15   1   5      205.30      179.73     50.05 o 
 -14   1   5      312.33      270.74     56.88 o 
 -13   1   5     3268.36     3145.74    123.99 o 
 -12   1   5       38.62        0.00     33.67 o 
 -11   1   5     9618.28     9308.53    175.18 o 
 -10   1   5      523.18      522.60     23.85 o 
  -9   1   5     8832.36     8725.84     80.45 o 
  -8   1   5      623.70      644.91     21.53 o 
  -7   1   5     1338.36     1171.16     25.27 o 
  -6   1   5     1528.81     1581.60     38.42 o 
  -5   1   5    41001.55    43010.58    143.74 o 
  -4   1   5      219.96      208.42     12.04 o 
  -3   1   5    16144.69    17342.48    103.21 o 
  -2   1   5       28.76       51.92      6.54 o 
  -1   1   5    21829.09    22326.72    167.15 o 
   0   1   5      260.89      262.74     29.58 o 
   1   1   5    27111.67    27647.84    253.68 o 
   2   1   5     2771.91     2717.50     59.46 o 
   3   1   5    10401.02    10120.11    121.45 o 
   4   1   5      273.53      213.08     19.89 o 
   5   1   5     2210.51     2275.32     57.91 o 
   6   1   5     1012.85      975.80     43.68 o 
   7   1   5     5663.80     5786.62    159.26 o 
   8   1   5      162.37      110.31     24.80 o 
   9   1   5      520.43      483.45     43.18 o 
  10   1   5      814.84      739.00     50.80 o 
  11   1   5     4764.38     5141.20    247.99 o 
  12   1   5       97.02      174.93     42.43 o 
  13   1   5     1230.60     1347.00     83.47 o 
  14   1   5      343.56      307.14     79.63 o 
  15   1   5       42.03        6.83     50.05 o 
 -17   2   5       20.51        0.00     47.78 o 
 -16   2   5      518.40      514.18     77.35 o 
 -15   2   5      877.09      937.35     93.28 o 
 -14   2   5       89.13       86.62     33.33 o 
 -13   2   5      145.18       61.31     30.44 o 
 -12   2   5      508.41      543.45     49.05 o 
 -11   2   5    10717.35    10541.52    126.82 o 
 -10   2   5      677.88      652.22     24.18 o 
  -9   2   5        8.41        0.00     17.47 o 
  -8   2   5     1052.96     1075.29     34.95 o 
  -7   2   5    34474.43    35544.67    292.89 o 
  -6   2   5     1299.54     1457.20     30.62 o 
  -5   2   5     2148.76     2862.18     35.51 o 
  -4   2   5      638.83      737.50     17.92 o 
  -3   2   5    12960.85    14128.15     60.30 o 
  -2   2   5       90.13      103.93      8.41 o 
  -1   2   5      101.31      149.48     10.98 o 
   0   2   5      513.52      551.10     19.74 o 
   1   2   5    32692.16    32743.78    164.30 o 
   2   2   5       96.43       87.91     10.00 o 
   3   2   5     1125.19      957.37     76.22 o 
   4   2   5      360.40      383.75     25.15 o 
   5   2   5      870.78      881.91     38.70 o 
   6   2   5        8.25       45.17     19.61 o 
   7   2   5       30.25       18.20     35.26 o 
   8   2   5      167.66      141.06     50.05 o 
   9   2   5     7692.94     7840.08    220.69 o 
  10   2   5       72.55       25.56     34.34 o 
  11   2   5      430.32      377.49     47.48 o 
  12   2   5      441.91      456.46     53.44 o 
  13   2   5     1570.95     1731.37    145.61 o 
  14   2   5      176.51      175.18     72.80 o 
 -17   3   5      917.87      928.25    104.66 o 
 -16   3   5      201.44      150.53     61.43 o 
 -15   3   5      147.46      212.40     51.19 o 
 -14   3   5      323.45      303.36     40.44 o 
 -13   3   5      819.45      900.44     59.54 o 
 -12   3   5      618.72      617.48     79.63 o 
 -11   3   5      964.38     1028.51     43.41 o 
 -10   3   5      136.43      111.58     19.97 o 
  -9   3   5    17482.84    17674.93    251.38 o 
  -8   3   5     1249.33     1238.02     37.08 o 
  -7   3   5     1217.11     1514.98     38.07 o 
  -6   3   5      957.95      928.09     35.14 o 
  -5   3   5    36990.34    38274.49    130.56 o 
  -4   3   5     2428.52     2537.44     36.15 o 
  -3   3   5     2545.44     2993.25     30.27 o 
  -2   3   5       62.03       76.42      8.37 o 
  -1   3   5    18926.61    19161.96     78.66 o 
   0   3   5       74.73       73.23     10.71 o 
   1   3   5    10886.05    11695.72    308.28 o 
   2   3   5      283.37      276.18     17.56 o 
   3   3   5    30922.60    33066.48    199.07 o 
   4   3   5       42.18       50.93     12.67 o 
   5   3   5     6782.13     7118.87    175.18 o 
   6   3   5      225.56      211.59     47.78 o 
   7   3   5     7048.07     7155.27    200.21 o 
   8   3   5      129.15      122.86     47.78 o 
   9   3   5        3.45        0.00     43.23 o 
  10   3   5      211.89      249.55     42.43 o 
  11   3   5     3004.26     3135.97    145.61 o 
  12   3   5      225.20      272.41     47.44 o 
  13   3   5       29.72        0.00     63.70 o 
  14   3   5      143.87      141.06     63.70 o 
 -18   4   5      381.64      450.47     79.63 o 
 -17   4   5      108.16      120.41     42.02 o 
 -16   4   5      182.80      128.62     35.96 o 
 -15   4   5      413.24      370.21     46.32 o 
 -14   4   5      537.27      582.53     72.80 o 
 -13   4   5      724.68      754.70     56.69 o 
 -12   4   5      302.46      301.06     28.42 o 
 -11   4   5     2788.09     2748.06     67.18 o 
 -10   4   5      605.75      557.36     31.34 o 
  -9   4   5      689.48      705.29     32.79 o 
  -8   4   5      590.22      608.54     27.45 o 
  -7   4   5    26738.90    27590.86    141.29 o 
  -6   4   5     1814.30     1905.07     35.01 o 
  -5   4   5    11086.35    11869.31     80.77 o 
  -4   4   5      240.80      245.38     11.26 o 
  -3   4   5    42704.58    43925.17    162.08 o 
  -2   4   5      267.79      316.29     22.95 o 
  -1   4   5     1274.18     1421.12     31.63 o 
   0   4   5        7.63        5.94      8.25 o 
   1   4   5    14490.24    14477.22    152.43 o 
   2   4   5      148.02      134.57     12.55 o 
   3   4   5     1654.96     1660.76     72.80 o 
   4   4   5      237.82      221.52     14.94 o 
   5   4   5     1092.87     1032.91     77.35 o 
   6   4   5      292.46      257.09     50.05 o 
   7   4   5      570.20      550.58     63.70 o 
   8   4   5      412.70      434.55     63.70 o 
   9   4   5     2356.11     2235.44    134.23 o 
  10   4   5      266.91      388.43     48.11 o 
  11   4   5      426.50      549.37     55.69 o 
  12   4   5       26.91        0.00     52.33 o 
  13   4   5     1015.56      941.90    116.03 o 
 -18   5   5       25.47        0.00     36.56 o 
 -17   5   5      724.81      669.88     63.96 o 
 -16   5   5      722.03      801.25     76.22 o 
 -15   5   5      816.45      848.77     62.80 o 
 -14   5   5        4.50        0.00     27.51 o 
 -13   5   5      290.54      365.39     42.07 o 
 -12   5   5     1972.21     1976.33     61.30 o 
 -11   5   5     1231.55     1218.98     46.93 o 
 -10   5   5       93.75       79.46     17.74 o 
  -9   5   5     6856.30     6862.46     81.46 o 
  -8   5   5     1521.93     1520.52     36.79 o 
  -7   5   5    10128.39    10748.53     98.53 o 
  -6   5   5      505.54      558.89     22.25 o 
  -5   5   5    71594.02    74523.87    431.65 o 
  -4   5   5     3843.65     3957.52     79.11 o 
  -3   5   5    28167.30    29229.19    192.97 o 
  -2   5   5      180.88      168.29     18.45 o 
  -1   5   5    11335.47    11091.63     90.17 o 
   0   5   5      250.13      242.13     15.44 o 
   1   5   5     2275.47     2230.87     37.61 o 
   2   5   5       67.87       97.64     11.38 o 
   3   5   5     7417.26     5160.16   1283.17 o 
   4   5   5      138.18      179.73     43.23 o 
   5   5   5      554.97      550.58     61.43 o 
   6   5   5      645.70      550.58     63.70 o 
   7   5   5       32.98        0.00     45.50 o 
   8   5   5      305.71      288.80     39.83 o 
   9   5   5      230.02      294.80     41.00 o 
  10   5   5       18.11       15.07     31.10 o 
  11   5   5      820.32      771.53     64.29 o 
  12   5   5      457.49      602.91    102.38 o 
  13   5   5      709.44      709.84    109.21 o 
 -18   6   5      365.55      343.55     96.69 o 
 -17   6   5      310.71      325.00     38.31 o 
 -16   6   5        5.14        0.91     34.07 o 
 -15   6   5      383.53      407.93     55.74 o 
 -14   6   5     1102.41     1044.18     63.96 o 
 -13   6   5      943.66      956.61     40.15 o 
 -12   6   5       15.12        0.00     20.12 o 
 -11   6   5      159.81      146.39     19.79 o 
 -10   6   5     1372.66     1358.78     40.84 o 
  -9   6   5     9683.60     9611.24     96.60 o 
  -8   6   5       22.96        5.33     13.73 o 
  -7   6   5     4014.09     4122.40     60.96 o 
  -6   6   5     1290.78     1366.19     27.58 o 
  -5   6   5    41610.84    43124.56    131.35 o 
  -4   6   5        7.04       97.83     27.30 o 
  -3   6   5    26521.03    27005.73    286.67 o 
  -2   6   5       22.19       56.88     25.03 o 
  -1   6   5     9932.36    10272.19    184.29 o 
   0   6   5      261.71      253.19     21.84 o 
   1   6   5    13307.89    12954.53    210.45 o 
   2   6   5      102.18      105.77     10.86 o 
   3   6   5      972.76     1064.76     75.08 o 
   4   6   5       25.34       22.75     34.13 o 
   5   6   5     7653.55     7994.79    202.49 o 
   6   6   5      763.04      687.09     70.53 o 
   7   6   5     1694.80     1708.73     77.22 o 
   8   6   5        7.67        0.00     44.36 o 
   9   6   5      206.88      278.96     41.46 o 
  10   6   5      509.24      574.67     57.09 o 
  11   6   5     1103.49     1237.67    120.58 o 
  12   6   5        1.53       52.33     63.70 o 
  13   6   5      353.92      328.98     85.32 o 
 -18   7   5       78.27       63.11     36.07 o 
 -17   7   5      248.35      237.52     59.15 o 
 -16   7   5      915.12     1017.04     74.79 o 
 -15   7   5     1355.31     1354.90     61.62 o 
 -14   7   5        2.21        0.00     22.42 o 
 -13   7   5        3.60        0.00     18.98 o 
 -12   7   5      648.01      687.52     33.68 o 
 -11   7   5     2049.20     2002.70     51.39 o 
 -10   7   5      668.32      664.07     30.17 o 
  -9   7   5       45.94       29.35     15.69 o 
  -8   7   5     1791.58     1828.76     44.12 o 
  -7   7   5    18121.72    17634.57    157.63 o 
  -6   7   5      345.33      351.34     12.98 o 
  -5   7   5      274.34      768.99     56.88 o 
  -4   7   5     1410.32     1588.04     77.35 o 
  -3   7   5    41799.59    41484.63    377.67 o 
  -2   7   5       53.92      100.11     36.40 o 
  -1   7   5     2574.79     2579.99    100.11 o 
   0   7   5       86.26       81.59     37.54 o 
   1   7   5    18236.48    18416.56    362.88 o 
   2   7   5       57.38       55.87     17.06 o 
   3   7   5     6707.53     6559.19    172.91 o 
   4   7   5       63.06       77.35     38.68 o 
   5   7   5     7666.39     7350.93    200.21 o 
   6   7   5      322.63      325.34     45.50 o 
   7   7   5       52.31       44.20     34.13 o 
   8   7   5      464.28      384.03     46.64 o 
   9   7   5      782.10      749.18    106.93 o 
  10   7   5      209.75      160.86     45.50 o 
  11   7   5       83.93       97.83     61.43 o 
  12   7   5      204.71      225.24     68.25 o 
 -18   8   5      379.13      367.66     54.63 o 
 -17   8   5     1135.63     1119.57    134.23 o 
 -16   8   5      181.88      201.34     42.64 o 
 -15   8   5      247.79      257.47     44.70 o 
 -14   8   5      256.85      283.25     32.45 o 
 -13   8   5      777.37      741.96     44.86 o 
 -12   8   5      493.08      510.83     29.42 o 
 -11   8   5     1556.66     1532.13     44.75 o 
 -10   8   5      520.85      556.18     30.28 o 
  -9   8   5    12933.88    13063.01    122.09 o 
  -8   8   5      369.24      373.61     18.39 o 
  -7   8   5      441.72      396.23     24.20 o 
  -6   8   5        5.35        4.55     29.58 o 
  -5   8   5    36389.36    37364.38    377.67 o 
  -4   8   5      632.60      691.64     59.15 o 
  -3   8   5     2637.35     2682.37    104.66 o 
  -2   8   5       89.58       88.73     31.85 o 
  -1   8   5    32857.42    31874.50    361.74 o 
   0   8   5      180.20      174.23     23.08 o 
   1   8   5     3897.07     3726.76    152.43 o 
   2   8   5      183.16      141.89     14.94 o 
   3   8   5     3106.63     2998.61    127.41 o 
   4   8   5        1.31        0.00     29.73 o 
   5   8   5        1.39        0.00     27.21 o 
   6   8   5      136.07      128.56     72.80 o 
   7   8   5     3728.63     3595.18    113.41 o 
   8   8   5       85.73       71.97     58.02 o 
   9   8   5       28.01       34.13     32.18 o 
  10   8   5       66.99       40.67     32.72 o 
  11   8   5      117.98       93.28     52.33 o 
  12   8   5      105.11       96.06     42.64 o 
 -18   9   5      399.64      436.10     71.67 o 
 -17   9   5        1.92        0.00     35.12 o 
 -16   9   5      262.50      269.69     45.66 o 
 -15   9   5     1172.58     1185.25     76.10 o 
 -14   9   5      532.22      578.80     42.99 o 
 -13   9   5      763.35      699.54     44.55 o 
 -12   9   5      259.44      262.50     37.87 o 
 -11   9   5     4048.42     3973.02    108.51 o 
 -10   9   5      746.92      778.20     51.48 o 
  -9   9   5      182.17      127.65     46.64 o 
  -8   9   5      251.52      252.54     47.78 o 
  -7   9   5     2937.81     3165.90     59.66 o 
  -6   9   5       78.63       27.30     31.85 o 
  -5   9   5     4163.60     4168.03    136.51 o 
  -4   9   5      215.58      195.66     43.23 o 
  -3   9   5    41672.25    40336.66    649.55 o 
  -2   9   5      346.67      381.70     23.97 o 
  -1   9   5        0.99       13.65     36.40 o 
   0   9   5       42.06       23.28     16.21 o 
   1   9   5    13621.07    13173.98    249.66 o 
   2   9   5       52.74       27.87     22.35 o 
   3   9   5        8.44        4.23     29.58 o 
   4   9   5       25.91        0.00     29.58 o 
   5   9   5     4482.17     4752.48    182.01 o 
   6   9   5       25.33        0.00     28.96 o 
   7   9   5       10.68        9.99     28.82 o 
   8   9   5      116.53       89.20     31.34 o 
   9   9   5      648.95      653.91     61.07 o 
  10   9   5      133.06      188.84     61.43 o 
  11   9   5       36.76        0.00     39.81 o 
 -18  10   5      123.39       82.70     34.45 o 
 -17  10   5      363.40      320.80     49.62 o 
 -16  10   5      348.04      349.59     68.25 o 
 -15  10   5      246.36      275.66     44.96 o 
 -14  10   5      177.63      143.50     33.29 o 
 -13  10   5     4755.84     4665.79    107.38 o 
 -12  10   5      672.33      632.07     42.90 o 
 -11  10   5      280.23      229.97     33.33 o 
 -10  10   5      448.79      393.60     56.88 o 
  -9  10   5     2183.92     2400.26    118.31 o 
  -8  10   5      210.01      270.74     50.05 o 
  -7  10   5     3925.52     3732.42    129.68 o 
  -6  10   5        3.86        0.00     38.68 o 
  -5  10   5    16781.33    17311.43    286.67 o 
  -4  10   5     1102.04     1128.46     77.35 o 
  -3  10   5       70.78       64.01     26.16 o 
  -2  10   5        1.01        0.00     14.59 o 
  -1  10   5     9420.50     9415.73    237.75 o 
   0  10   5      130.11      153.95     21.81 o 
   1  10   5     4772.18     4443.93     72.19 o 
   2  10   5      199.31      168.50     39.81 o 
   3  10   5     6780.53     6597.03    134.42 o 
   4  10   5        1.20        0.00     27.21 o 
   5  10   5       19.92        0.00     28.12 o 
   6  10   5        1.24        0.00     28.12 o 
   7  10   5     1563.39     1563.32     80.44 o 
   8  10   5      157.78      140.75     35.96 o 
   9  10   5      402.39      466.84     53.02 o 
  10  10   5        1.12        0.00     50.05 o 
 -17  11   5      352.23      296.11     47.78 o 
 -16  11   5        2.43        0.00     33.89 o 
 -15  11   5     1217.93     1139.49     60.07 o 
 -14  11   5     1014.21     1038.30     56.55 o 
 -13  11   5     1132.30     1081.87     54.34 o 
 -12  11   5        6.60        0.00     31.34 o 
 -11  11   5       26.08       25.03     38.68 o 
 -10  11   5      334.79      284.39     50.05 o 
  -9  11   5     4039.60     4245.38    161.53 o 
  -8  11   5       95.66       38.68     40.95 o 
  -7  11   5      172.50      198.35     23.41 o 
  -6  11   5      147.73      118.31     40.95 o 
  -5  11   5     2470.31     2602.74    120.58 o 
  -4  11   5        6.55        0.00     38.68 o 
  -3  11   5     8425.19     8188.18    207.04 o 
  -2  11   5      189.92      171.65     42.09 o 
  -1  11   5     9980.15    10023.78    147.88 o 
   0  11   5      367.11      314.62     23.60 o 
   1  11   5     5149.45     4925.76    106.59 o 
   2  11   5        2.99        0.00     26.79 o 
   3  11   5      774.63      728.21     51.19 o 
   4  11   5       50.37       17.29     31.85 o 
   5  11   5      838.12      751.79     55.34 o 
   6  11   5        5.45        3.73     28.82 o 
   7  11   5      921.09      977.86     69.97 o 
   8  11   5        1.51        0.00     31.10 o 
   9  11   5      978.68      755.34     97.83 o 
  10  11   5      280.36      268.88     52.43 o 
 -17  12   5      280.34      191.11     61.43 o 
 -16  12   5     1271.99     1323.62     85.16 o 
 -15  12   5      979.15      914.05     55.99 o 
 -14  12   5       23.32        0.00     45.81 o 
 -13  12   5     2131.80     2231.90    134.23 o 
 -12  12   5      721.91      823.60     84.18 o 
 -11  12   5     1633.93     1740.47    113.76 o 
 -10  12   5      297.76      293.49     56.88 o 
  -9  12   5      251.74      336.72     61.43 o 
  -8  12   5     1375.47     1315.02     95.56 o 
  -7  12   5      554.89      518.61     44.36 o 
  -6  12   5       14.13        0.00     48.92 o 
  -5  12   5     1395.42     1451.53     95.56 o 
  -4  12   5        5.45       27.30     40.95 o 
  -3  12   5     3012.54     2907.61    134.23 o 
  -2  12   5      428.83      400.42     61.43 o 
  -1  12   5     5299.38     5078.08    175.18 o 
   0  12   5       29.31        6.98     16.65 o 
   1  12   5     8714.00     8568.47    144.86 o 
   2  12   5       99.02       47.78     38.68 o 
   3  12   5      736.31      652.68     50.20 o 
   4  12   5       14.48        4.94     65.98 o 
   5  12   5     1475.89     1500.65     76.40 o 
   6  12   5        6.80       33.84     32.05 o 
   7  12   5      696.20      680.93     61.07 o 
   8  12   5       94.41       50.85     34.56 o 
   9  12   5      670.23      624.63     91.01 o 
 -17  13   5     1121.68     1431.05    141.06 o 
 -16  13   5      214.15      161.80     40.44 o 
 -15  13   5       77.42        0.00     40.95 o 
 -14  13   5      496.37      471.77     53.02 o 
 -13  13   5     1099.77     1226.29    106.93 o 
 -12  13   5      238.60      304.87     59.15 o 
 -11  13   5      282.17      282.12     61.43 o 
 -10  13   5     1429.95     1624.44    116.03 o 
  -9  13   5     5247.23     4955.22    193.39 o 
  -8  13   5       31.92        0.00     50.05 o 
  -7  13   5      881.43      889.57     84.18 o 
  -6  13   5       49.27       47.41     23.08 o 
  -5  13   5     3488.65     3583.32    152.43 o 
  -4  13   5       49.13        0.00     47.78 o 
  -3  13   5      687.03      803.12     75.08 o 
  -2  13   5        0.97        0.00     43.23 o 
  -1  13   5     9834.33     9297.42    154.71 o 
   0  13   5        1.73        0.00     38.68 o 
   1  13   5     2517.87     2491.26    131.96 o 
   2  13   5       58.58       60.29     26.79 o 
   3  13   5     2723.20     2604.32     93.28 o 
   4  13   5        4.12        3.41     27.35 o 
   5  13   5       77.50       42.77     28.12 o 
   6  13   5        9.20        0.00     31.34 o 
   7  13   5     1732.50     1783.49    104.66 o 
   8  13   5       21.79       20.61     41.00 o 
 -17  14   5        0.22        0.00     61.43 o 
 -16  14   5      450.12      483.72     62.49 o 
 -15  14   5      870.17      936.59     73.95 o 
 -14  14   5      787.13      795.18     68.36 o 
 -13  14   5        3.60        0.00     56.88 o 
 -12  14   5      484.23      532.38     81.90 o 
 -11  14   5     4249.14     4211.26    188.84 o 
 -10  14   5      378.78      336.72     59.15 o 
  -9  14   5      104.84       88.73     47.78 o 
  -8  14   5      604.38      668.89     79.63 o 
  -7  14   5     4095.44     4245.38    175.18 o 
  -6  14   5      386.04      329.86     44.36 o 
  -5  14   5     1359.49     1219.73     62.19 o 
  -4  14   5       15.23       29.58     40.95 o 
  -3  14   5     5060.27     4973.42    184.29 o 
  -2  14   5      162.75      179.73     52.33 o 
  -1  14   5      293.07      286.67     56.88 o 
   0  14   5        0.03        0.00     38.68 o 
   1  14   5     3338.23     3157.87    154.71 o 
   2  14   5        0.44        0.00     40.95 o 
   3  14   5       12.26      113.76     50.05 o 
   4  14   5       41.29       25.03     47.78 o 
   5  14   5     2250.16     2107.84     94.75 o 
   6  14   5        2.37        0.00     33.09 o 
   7  14   5       96.05       22.75     61.43 o 
 -16  15   5      657.97      790.81     74.48 o 
 -15  15   5      213.65      160.50     62.57 o 
 -14  15   5       76.78       75.08     54.60 o 
 -13  15   5      792.50      875.92    102.38 o 
 -12  15   5      575.79      552.86     81.90 o 
 -11  15   5       64.65       25.03     47.78 o 
 -10  15   5       95.25      145.61     56.88 o 
  -9  15   5     1630.43     1729.09    122.86 o 
  -8  15   5      389.16      395.87     61.43 o 
  -7  15   5     1141.73     1010.16     95.56 o 
  -6  15   5      265.55      269.00     79.63 o 
  -5  15   5     5458.11     5672.71    131.49 o 
  -4  15   5        1.13        0.00     32.05 o 
  -3  15   5      139.07       99.24     29.47 o 
  -2  15   5       57.29       47.78     45.50 o 
  -1  15   5      681.81      696.19     77.35 o 
   0  15   5        0.03       27.30     40.95 o 
   1  15   5      249.36      232.06     54.60 o 
   2  15   5       37.98       36.40     50.05 o 
   3  15   5     3874.39     4004.22    182.01 o 
   4  15   5       10.36       16.90     38.22 o 
   5  15   5      123.20       76.98     56.88 o 
   6  15   5       29.14       52.51     39.88 o 
   7  15   5      259.13       91.00     70.53 o 
 -16  16   5      101.76      136.96     61.43 o 
 -15  16   5      683.89      674.48     65.14 o 
 -14  16   5      955.74     1176.24    120.58 o 
 -13  16   5      259.57      170.63     59.15 o 
 -12  16   5       49.71        0.00     54.60 o 
 -11  16   5      527.81      646.14     93.28 o 
 -10  16   5     1015.64     1189.89    111.48 o 
  -9  16   5      988.73      955.55    100.11 o 
  -8  16   5      102.29        4.55     50.05 o 
  -7  16   5     3867.31     4161.20    188.84 o 
  -6  16   5      933.97      923.27     49.15 o 
  -5  16   5     1639.34     1540.15     74.17 o 
  -4  16   5       94.82       91.98     32.76 o 
  -3  16   5     1722.63     1746.14     82.56 o 
  -2  16   5       46.85       30.37     31.70 o 
  -1  16   5      752.67      870.24     64.35 o 
   0  16   5       16.65       63.79     53.47 o 
   1  16   5     4163.74     4533.80    323.07 o 
   2  16   5       11.12       12.22     33.89 o 
   3  16   5      119.06      107.72     47.78 o 
   4  16   5       16.85        0.00     44.36 o 
   5  16   5      402.55      385.78     53.02 o 
   6  16   5       23.62        0.00     61.43 o 
 -15  17   5      420.42      337.16     53.02 o 
 -14  17   5        0.73       13.65     59.15 o 
 -13  17   5      156.53      116.03     56.88 o 
 -12  17   5      708.83      775.82    100.11 o 
 -11  17   5     2383.01     2436.66    161.53 o 
 -10  17   5       62.46        6.83     52.33 o 
  -9  17   5     1310.31     1560.74    129.68 o 
  -8  17   5      466.54      627.93     84.18 o 
  -7  17   5     1426.14     1431.05    118.31 o 
  -6  17   5        4.27        0.00     33.67 o 
  -5  17   5     2309.10     2405.80    130.82 o 
  -4  17   5      285.86      286.74     41.83 o 
  -3  17   5     3508.41     3635.56    179.73 o 
  -2  17   5        0.69        0.00     56.88 o 
  -1  17   5     2256.25     2152.83     98.09 o 
   0  17   5       20.43       38.77     39.36 o 
   1  17   5      252.28      219.85     43.18 o 
   2  17   5        2.06       29.31     92.14 o 
   3  17   5      668.81      752.39     79.63 o 
   4  17   5       37.63        8.69     34.96 o 
   5  17   5      302.18      312.91     52.80 o 
 -15  18   5       44.27       15.93     59.15 o 
 -14  18   5      572.59      650.69    102.38 o 
 -13  18   5     1422.04     1729.09    145.61 o 
 -12  18   5      601.59      766.72    104.66 o 
 -11  18   5        7.85       75.08     61.43 o 
 -10  18   5      469.57      502.80     86.45 o 
  -9  18   5     1036.32      946.45    106.93 o 
  -8  18   5       43.54        9.10     47.78 o 
  -7  18   5        8.37        0.00     47.78 o 
  -6  18   5      290.02      288.26     71.67 o 
  -5  18   5     4002.60     4258.06    109.24 o 
  -4  18   5        3.84       19.34     30.57 o 
  -3  18   5     1381.16     1506.27     85.79 o 
  -2  18   5       15.98        0.00     36.56 o 
  -1  18   5     1002.31     1052.22     74.79 o 
   0  18   5       67.29      166.95     46.57 o 
   1  18   5      563.00      497.31     59.54 o 
   2  18   5       11.17        0.00     39.83 o 
   3  18   5      751.69      850.42     88.73 o 
 -14  19   5       75.53       84.18     68.25 o 
 -13  19   5       81.85      111.48     59.15 o 
 -12  19   5      389.58      516.45     93.28 o 
 -11  19   5      490.59      511.90     88.73 o 
 -10  19   5      339.62      500.53     91.00 o 
  -9  19   5       10.46        0.00     63.70 o 
  -8  19   5       45.34       68.25     54.60 o 
  -7  19   5     1333.60     1506.13    134.23 o 
  -6  19   5      366.88      348.09     75.08 o 
  -5  19   5       12.84        0.00     37.44 o 
  -4  19   5      214.77      166.81     41.46 o 
  -3  19   5     1863.20     1984.72     98.09 o 
  -2  19   5        2.03       22.13     40.95 o 
  -1  19   5       10.07        0.00     37.58 o 
   0  19   5        2.27       14.30     38.22 o 
   1  19   5      920.98     1132.76     84.86 o 
   2  19   5       27.27      102.38     59.15 o 
 -13  20   5      308.90      393.60     86.45 o 
 -12  20   5      102.25      159.26     70.53 o 
 -11  20   5        1.02        0.00     54.60 o 
 -10  20   5       18.23        9.10     56.88 o 
  -9  20   5     1078.28     1210.37    125.13 o 
  -8  20   5      290.71      311.69     75.08 o 
  -7  20   5      531.16      395.87     77.35 o 
  -6  20   5       94.49      102.38     70.53 o 
  -5  20   5     1310.67     1250.50     95.56 o 
  -4  20   5       28.39       46.42     31.45 o 
  -3  20   5      139.84      198.66    129.68 o 
  -2  20   5        1.03        6.05     73.94 o 
  -1  20   5     1354.12     1308.85     87.40 o 
   0  20   5        0.61        6.54     37.71 o 
   1  20   5        0.19        0.00     68.25 o 
 -12  21   5        3.16        0.00     77.35 o 
 -11  21   5      558.42      666.61    106.93 o 
 -10  21   5      545.58      596.08    104.66 o 
  -9  21   5      380.31      354.92     91.00 o 
  -8  21   5       28.00        0.00     56.88 o 
  -7  21   5      541.44      650.69    100.11 o 
  -6  21   5       76.53      163.81     72.80 o 
  -5  21   5       25.96       40.95     59.15 o 
  -4  21   5       16.44        9.34     33.19 o 
  -3  21   5      808.02      930.87     64.00 o 
  -2  21   5       38.46       66.71     42.61 o 
  -1  21   5      150.90       95.38     84.18 o 
 -10  22   5       27.12        4.55     59.15 o 
  -9  22   5      735.21      907.77    125.13 o 
  -8  22   5      112.37      179.73     68.25 o 
  -7  22   5      192.42      257.09     81.90 o 
  -6  22   5        0.86       36.40     59.15 o 
  -5  22   5      388.35      609.73    104.66 o 
  -4  22   5      148.75      144.16     44.04 o 
   1 -24   6       55.95       94.17     44.70 o 
   2 -24   6      134.47      249.01     49.87 o 
   3 -24   6       38.76       10.52     88.73 o 
   4 -24   6      197.69      120.58     61.43 o 
   5 -24   6      196.47      145.61     56.88 o 
   6 -24   6      490.03      516.45     86.45 o 
   7 -24   6       13.42        0.00     54.60 o 
   8 -24   6      742.49      680.26    104.66 o 
   9 -24   6      384.07      416.35     97.83 o 
  -1 -23   6        0.55        0.00     68.25 o 
   0 -23   6      907.93      898.67    106.93 o 
   1 -23   6       40.10       14.30     39.81 o 
   2 -23   6      298.54      294.74     49.87 o 
   3 -23   6       59.35       68.76     38.80 o 
   4 -23   6     2133.15     2258.00    112.62 o 
   5 -23   6      174.66      188.84     65.98 o 
   6 -23   6      527.17      482.33     91.00 o 
   7 -23   6      463.79      523.28     97.83 o 
   8 -23   6      658.32      596.08     97.83 o 
   9 -23   6       28.85        0.00     75.08 o 
  10 -23   6      187.62      150.16     77.35 o 
  11 -23   6      438.80      521.00    104.66 o 
  -3 -22   6       20.99       68.25     75.08 o 
  -2 -22   6     1112.03     1251.32    131.96 o 
  -1 -22   6        1.83        0.00     65.98 o 
   0 -22   6       34.19       44.04     36.40 o 
   1 -22   6        0.54        0.00     40.31 o 
   2 -22   6     1513.25     1549.63     89.28 o 
   3 -22   6      204.90      221.75     44.96 o 
   4 -22   6      130.95       97.93     38.68 o 
   5 -22   6      231.93      243.44     70.53 o 
   6 -22   6     1096.76     1208.09    120.58 o 
   7 -22   6      171.28      191.11     70.53 o 
   8 -22   6       41.60        0.00     54.60 o 
   9 -22   6      221.38      277.57     88.73 o 
  10 -22   6     1572.06     1649.47    150.16 o 
  11 -22   6      295.87      359.47     97.83 o 
  12 -22   6      177.89      298.04    102.38 o 
  -5 -21   6       15.07       22.75     70.53 o 
  -4 -21   6     1163.37     1478.83    147.88 o 
  -3 -21   6       33.54        0.00     59.15 o 
  -2 -21   6        8.28        0.00     68.25 o 
  -1 -21   6        0.02        0.00     38.22 o 
   0 -21   6     1108.60     1217.67     63.56 o 
   1 -21   6       23.86        0.00     24.57 o 
   2 -21   6       33.89        0.00     31.02 o 
   3 -21   6       35.00        0.00     38.61 o 
   4 -21   6     1269.25     1291.69     76.77 o 
   5 -21   6        3.56       24.98     88.73 o 
   6 -21   6       28.30        0.00     59.15 o 
   7 -21   6      121.97      163.81     54.60 o 
   8 -21   6     1100.00     1085.23    122.86 o 
   9 -21   6      495.93      571.06     88.73 o 
  10 -21   6        0.59        0.00     77.35 o 
  11 -21   6      326.77      316.24     93.28 o 
  12 -21   6     1234.27     1260.42    136.51 o 
  13 -21   6      181.67      332.17     86.45 o 
  -6 -20   6      859.25     1237.67    138.78 o 
  -5 -20   6       12.09        4.55     68.25 o 
  -4 -20   6       59.15      100.11     70.53 o 
  -3 -20   6        2.12        0.00     59.15 o 
  -2 -20   6     1840.46     1886.08    145.61 o 
  -1 -20   6        1.21       48.38     24.42 o 
   0 -20   6       21.04        0.00     26.84 o 
   1 -20   6       85.54       90.42     41.69 o 
   2 -20   6     2047.27     2163.41     87.89 o 
   3 -20   6      132.95       64.71     34.34 o 
   4 -20   6      202.75      166.22     36.17 o 
   5 -20   6       22.25        0.00     56.88 o 
   6 -20   6     2418.31     2436.66    154.71 o 
   7 -20   6      443.80      518.73     81.90 o 
   8 -20   6      527.03      612.01     93.28 o 
   9 -20   6       35.38       36.40     63.70 o 
  10 -20   6     2250.51     2225.07    163.81 o 
  11 -20   6      757.14      825.87    111.48 o 
  12 -20   6      213.36      131.96     63.70 o 
  13 -20   6       78.13       81.90     65.98 o 
  -7 -19   6       10.51      134.23     68.25 o 
  -6 -19   6      583.88      518.73     97.83 o 
  -5 -19   6        3.89        0.00     72.80 o 
  -4 -19   6     1629.21     1647.19    138.78 o 
  -3 -19   6       18.59       31.85     63.70 o 
  -2 -19   6     1150.03     1189.73     59.19 o 
  -1 -19   6        6.55        0.00     49.21 o 
   0 -19   6     4516.77     4639.36    111.05 o 
   1 -19   6      100.36       34.58     23.36 o 
   2 -19   6      260.49      245.06     31.03 o 
   3 -19   6        6.50        0.00     37.54 o 
   4 -19   6     2023.77     1912.52     85.52 o 
   5 -19   6      381.73      427.72     72.80 o 
   6 -19   6     2481.01     2366.13    147.88 o 
   7 -19   6       73.82       47.78     54.60 o 
   8 -19   6     1901.71     1999.83    145.61 o 
   9 -19   6      829.62      791.74    100.11 o 
  10 -19   6     1287.21     1105.71    118.31 o 
  11 -19   6       40.48        6.83     63.70 o 
  12 -19   6     1352.93     1185.34    129.68 o 
  13 -19   6      743.24      873.65    118.31 o 
  14 -19   6      319.90      450.47    102.38 o 
  -8 -18   6      525.39      582.10     68.32 o 
  -7 -18   6        3.05        0.00     38.21 o 
  -6 -18   6      259.53      145.90     42.09 o 
  -5 -18   6        9.79        0.00     69.39 o 
  -4 -18   6     2251.13     2364.76    107.46 o 
  -3 -18   6       64.48       63.66     35.77 o 
  -2 -18   6     2152.53     2150.83     74.94 o 
  -1 -18   6       53.91       32.14     25.14 o 
   0 -18   6     1888.06     1966.21     71.65 o 
   1 -18   6        9.44        0.00     49.27 o 
   2 -18   6     1920.19     1875.15     68.95 o 
   3 -18   6      283.89      222.12     29.44 o 
   4 -18   6     1976.33     2085.56     85.52 o 
   5 -18   6        1.23        0.00     56.88 o 
   6 -18   6      642.38      577.88     84.18 o 
   7 -18   6      251.61      284.39     65.98 o 
   8 -18   6      206.14      127.41     56.88 o 
   9 -18   6        9.64        0.00     61.43 o 
  10 -18   6       94.38      120.58     65.98 o 
  11 -18   6      846.11      885.02    109.21 o 
  12 -18   6     1253.34     1333.22    136.51 o 
  13 -18   6        3.00        4.55     75.08 o 
  14 -18   6      215.09      404.97    104.66 o 
  -9 -17   6        2.64       10.22     56.88 o 
  -8 -17   6       17.21       15.10     42.49 o 
  -7 -17   6      164.65      135.37     53.47 o 
  -6 -17   6     3401.41     3475.81    221.82 o 
  -5 -17   6       53.67       39.77     63.70 o 
  -4 -17   6     1137.76     1133.19     72.13 o 
  -3 -17   6       12.14        0.00     18.46 o 
  -2 -17   6     3032.03     3215.87     73.17 o 
  -1 -17   6       63.02       55.73     17.87 o 
   0 -17   6     1282.42     1278.60     57.97 o 
   1 -17   6      168.64      126.46     25.56 o 
   2 -17   6     5340.59     5558.41    111.37 o 
   3 -17   6        1.39        0.00     25.77 o 
   4 -17   6     1932.67     1805.78    120.58 o 
   5 -17   6      856.96      759.89     81.90 o 
   6 -17   6      885.03      905.50     93.28 o 
   7 -17   6       34.40       61.43     47.78 o 
   8 -17   6       26.47       38.68     54.60 o 
   9 -17   6      346.19      286.67     63.70 o 
  10 -17   6     1165.90     1330.95    122.86 o 
  11 -17   6      126.76      188.84     77.35 o 
  12 -17   6      617.73      682.54    106.93 o 
  13 -17   6      659.98      739.42    113.76 o 
  14 -17   6      625.75      748.52    120.58 o 
  15 -17   6      218.64      211.59     95.56 o 
 -10 -16   6        1.14        0.00     63.70 o 
  -9 -16   6      190.09      160.03     46.46 o 
  -8 -16   6     2455.27     2781.03    189.97 o 
  -7 -16   6       23.93       13.46     37.03 o 
  -6 -16   6       50.90       51.75     38.68 o 
  -5 -16   6       88.20       51.24     31.00 o 
  -4 -16   6     2096.61     2175.98    121.72 o 
  -3 -16   6       46.09        0.00     19.89 o 
  -2 -16   6       17.87       13.74     19.02 o 
  -1 -16   6        0.15        0.00     20.57 o 
   0 -16   6    11188.80    11796.45    169.47 o 
   1 -16   6       74.79       34.73     18.53 o 
   2 -16   6     4985.62     5046.05    102.47 o 
   3 -16   6     1111.08     1120.22     50.42 o 
   4 -16   6     1453.35     1520.45     69.63 o 
   5 -16   6      401.85      359.47     61.43 o 
   6 -16   6        8.16        0.00     56.88 o 
   7 -16   6      623.74      561.96     75.08 o 
   8 -16   6     1725.55     1763.22    125.13 o 
   9 -16   6      106.12      100.11     63.70 o 
  10 -16   6       17.81        0.00     59.15 o 
  11 -16   6      514.82      427.72     79.63 o 
  12 -16   6     1115.96     1219.47    125.13 o 
  13 -16   6       90.13      102.38     81.90 o 
  14 -16   6        0.63        0.00     70.53 o 
  15 -16   6      211.96       84.18     81.90 o 
 -10 -15   6     1170.92     1177.97     88.31 o 
  -9 -15   6      105.32       11.50     58.02 o 
  -8 -15   6       65.21       61.07     41.00 o 
  -7 -15   6       63.17       23.12     40.95 o 
  -6 -15   6     1194.31     1257.74     77.02 o 
  -5 -15   6       61.73        0.00     34.42 o 
  -4 -15   6     1273.90     1371.60     61.60 o 
  -3 -15   6      234.45      181.96     25.87 o 
  -2 -15   6    10519.92    10543.59    136.46 o 
  -1 -15   6      505.58      505.94     41.05 o 
   0 -15   6     1056.76      955.64     38.15 o 
   1 -15   6      287.38      265.67     23.36 o 
   2 -15   6     2605.27     2812.97     60.06 o 
   3 -15   6      469.32      447.05     24.78 o 
   4 -15   6      664.79      602.67     45.32 o 
   5 -15   6      996.35      841.80     81.90 o 
   6 -15   6    10297.73    10206.21    259.36 o 
   7 -15   6     1092.71     1153.49    106.93 o 
   8 -15   6      855.56      771.27     88.73 o 
   9 -15   6      837.54      714.39     88.73 o 
  10 -15   6     1169.15     1103.44    109.21 o 
  11 -15   6      446.27      386.77     81.90 o 
  12 -15   6      144.59      204.76     70.53 o 
  13 -15   6      279.90      368.57     95.56 o 
  14 -15   6      864.50      944.18    120.58 o 
  15 -15   6      466.41      434.55     95.56 o 
 -11 -14   6      140.24       65.41     47.78 o 
 -10 -14   6       72.71      160.36     79.63 o 
  -9 -14   6        8.34        0.00     43.08 o 
  -8 -14   6      861.53      969.53     71.58 o 
  -7 -14   6      144.03      146.25     61.43 o 
  -6 -14   6      744.83      789.11     61.55 o 
  -5 -14   6      228.30      197.75     35.35 o 
  -4 -14   6     4991.08     5101.42     80.36 o 
  -3 -14   6       28.12        0.00     16.10 o 
  -2 -14   6     1002.16     1032.19     45.32 o 
  -1 -14   6      376.12      343.45     28.50 o 
   0 -14   6    12523.06    12647.67    187.63 o 
   1 -14   6      663.90      672.88     30.97 o 
   2 -14   6      892.98      854.95     33.83 o 
   3 -14   6       16.36        0.00     18.39 o 
   4 -14   6     6969.79     6982.07    109.80 o 
   5 -14   6     2697.05     2762.00    134.23 o 
   6 -14   6       95.21      120.58     52.33 o 
   7 -14   6     1144.66      923.70     88.73 o 
   8 -14   6     3100.91     3212.48    156.98 o 
   9 -14   6      358.56      436.82     77.35 o 
  10 -14   6     2561.62     2459.41    152.43 o 
  11 -14   6       20.47        0.00     70.53 o 
  12 -14   6     2907.42     2818.88    168.36 o 
  13 -14   6      625.36      705.29    106.93 o 
  14 -14   6       80.73       22.75     68.25 o 
  15 -14   6      121.80      259.36     97.83 o 
  16 -14   6      365.64      493.70    109.21 o 
 -12 -13   6      317.09      260.94     71.67 o 
 -11 -13   6        1.04        0.00     44.36 o 
 -10 -13   6      727.70      762.15     83.04 o 
  -9 -13   6      126.43      134.94     59.15 o 
  -8 -13   6     1687.27     1812.07    164.95 o 
  -7 -13   6        1.13        0.00     34.34 o 
  -6 -13   6     8608.51     8813.58    210.45 o 
  -5 -13   6      609.23      596.96     54.41 o 
  -4 -13   6     4697.45     4576.47     72.92 o 
  -3 -13   6      144.33      132.83     18.72 o 
  -2 -13   6    10221.61    10093.27    122.74 o 
  -1 -13   6        0.52        0.00     18.86 o 
   0 -13   6     5606.05     5473.96     89.32 o 
   1 -13   6      307.91      318.37     22.58 o 
   2 -13   6     8719.50     8600.82     95.52 o 
   3 -13   6     1408.75     1410.01     39.03 o 
   4 -13   6     2070.50     1953.49     52.06 o 
   5 -13   6       48.27       52.35     23.89 o 
   6 -13   6    13210.17    13407.31    279.84 o 
   7 -13   6     1656.59     1583.49    111.48 o 
   8 -13   6     2782.51     2743.80    141.06 o 
   9 -13   6        0.05        0.00     54.60 o 
  10 -13   6     1952.97     1915.66    131.96 o 
  11 -13   6     2203.08     2336.55    150.16 o 
  12 -13   6     1480.85     1510.68    131.96 o 
  13 -13   6       93.75      141.06     79.63 o 
  14 -13   6      469.41      498.25    104.66 o 
  15 -13   6      262.74      416.35    104.66 o 
  16 -13   6      203.39      172.91     93.28 o 
 -12 -12   6      254.56      281.29     51.40 o 
 -11 -12   6      103.39      110.28     45.66 o 
 -10 -12   6      748.05      700.67     98.97 o 
  -9 -12   6      144.43      183.12     42.61 o 
  -8 -12   6      165.61      186.77     37.78 o 
  -7 -12   6      481.23      451.50     50.50 o 
  -6 -12   6    11194.06    11509.89    195.34 o 
  -5 -12   6       41.61       27.05     14.97 o 
  -4 -12   6     7465.99     7405.87     87.23 o 
  -3 -12   6      241.65      249.70     20.58 o 
  -2 -12   6     5701.58     5797.38     89.70 o 
  -1 -12   6      523.50      475.38     28.00 o 
   0 -12   6     1900.61     1744.22     46.63 o 
   1 -12   6      467.95      439.10     25.01 o 
   2 -12   6     8776.18     8806.07     93.01 o 
   3 -12   6       96.12       91.03     14.28 o 
   4 -12   6     7641.34     7647.32     97.79 o 
   5 -12   6      575.75      593.58     61.43 o 
   6 -12   6      403.14      425.45     63.70 o 
   7 -12   6       22.35        0.00     59.15 o 
   8 -12   6     2379.02     2291.05    127.41 o 
   9 -12   6     2397.04     2502.64    138.78 o 
  10 -12   6     5297.46     5182.73    207.04 o 
  11 -12   6        0.43       54.60     65.98 o 
  12 -12   6     1711.68     1635.81    127.41 o 
  13 -12   6      537.62      495.98     88.73 o 
  14 -12   6      439.94      234.34     68.25 o 
  15 -12   6       25.38        0.00     75.08 o 
  16 -12   6      158.13      168.46     52.80 o 
 -13 -11   6       41.34       37.38     65.98 o 
 -12 -11   6      892.08      879.13     74.69 o 
 -11 -11   6       99.03       78.81     39.81 o 
 -10 -11   6       73.29       88.30     33.67 o 
  -9 -11   6       81.45        6.55     33.33 o 
  -8 -11   6     2714.49     2689.80    102.92 o 
  -7 -11   6      283.11      278.36     40.12 o 
  -6 -11   6      529.63      523.87     48.18 o 
  -5 -11   6      270.83      277.65     18.99 o 
  -4 -11   6     1560.13     1672.26     35.33 o 
  -3 -11   6       27.11       18.51     15.79 o 
  -2 -11   6       11.46       22.56     16.97 o 
  -1 -11   6        8.07        0.00     18.49 o 
   0 -11   6    17228.33    16258.45    135.99 o 
   1 -11   6      153.86      117.36     17.08 o 
   2 -11   6     6933.10     7202.94     98.26 o 
   3 -11   6      525.36      539.56     27.35 o 
   4 -11   6     7023.84     6981.24    103.50 o 
   5 -11   6     1284.43     1229.09     45.81 o 
   6 -11   6     1322.50     1237.67     88.73 o 
   7 -11   6     2827.48     2645.97    134.23 o 
   8 -11   6    10999.75    10951.63    546.03 o 
   9 -11   6      524.51      455.02     70.53 o 
  10 -11   6      432.21      334.44     68.25 o 
  11 -11   6     2810.45     2739.25    159.26 o 
  12 -11   6     3469.73     3214.75    175.18 o 
  13 -11   6      490.86      491.43     91.00 o 
  14 -11   6       82.41        0.00     79.63 o 
  15 -11   6      561.60      623.38    106.93 o 
  16 -11   6      700.34      731.66    170.63 o 
 -13 -10   6       26.15        0.00     36.90 o 
 -12 -10   6       82.19       81.19     44.36 o 
 -11 -10   6      141.25       51.90     34.56 o 
 -10 -10   6     2945.80     3098.70    142.20 o 
  -9 -10   6      239.71      284.90     43.44 o 
  -8 -10   6        5.84        0.88     31.34 o 
  -7 -10   6       56.10       39.30     56.88 o 
  -6 -10   6     5089.66     4622.78    123.99 o 
  -5 -10   6      190.17      186.73     13.77 o 
  -4 -10   6       22.11       42.58     13.94 o 
  -3 -10   6       20.22       15.98     15.94 o 
  -2 -10   6    17833.99    17974.09    140.53 o 
  -1 -10   6       18.50        0.00     18.46 o 
   0 -10   6     2168.75     2401.36     51.09 o 
   1 -10   6       20.38        1.02     13.21 o 
   2 -10   6    13708.44    13249.67    139.70 o 
   3 -10   6      310.65      317.49     22.01 o 
   4 -10   6     6165.17     6122.59     95.45 o 
   5 -10   6      458.72      416.35     56.88 o 
   6 -10   6    22829.68    22300.77    329.89 o 
   7 -10   6     1484.60     1361.96     46.37 o 
   8 -10   6      684.35      583.43     36.19 o 
   9 -10   6      265.72      251.14     30.08 o 
  10 -10   6     1970.52     2079.46    131.96 o 
  11 -10   6     1392.31     1476.56    122.86 o 
  12 -10   6        1.61        0.00     70.53 o 
  13 -10   6      587.14      766.72     97.83 o 
  14 -10   6     3579.62     3817.66    202.49 o 
  15 -10   6      507.05      529.25     49.50 o 
  16 -10   6      285.38      270.21     42.78 o 
 -14  -9   6       54.75       52.33     68.25 o 
 -13  -9   6       76.52       47.13     38.22 o 
 -12  -9   6     2608.27     2701.30    111.38 o 
 -11  -9   6      199.25      136.19     37.58 o 
 -10  -9   6       18.50       42.06     32.95 o 
  -9  -9   6        2.34        0.00     40.95 o 
  -8  -9   6     1748.83     1556.20     74.79 o 
  -7  -9   6      625.53      638.77     51.40 o 
  -6  -9   6     2899.35     2848.21     48.34 o 
  -5  -9   6        0.46        0.00     11.13 o 
  -4  -9   6    17757.85    18354.43    102.31 o 
  -3  -9   6      311.80      311.12     16.21 o 
  -2  -9   6      143.89      153.63     17.74 o 
  -1  -9   6       45.25       35.31     15.27 o 
   0  -9   6    26220.77    26066.90    299.42 o 
   1  -9   6      454.96      490.00     22.38 o 
   2  -9   6      842.87     1151.13     35.60 o 
   3  -9   6      787.05      804.66     30.51 o 
   4  -9   6    15170.03    14774.42    145.91 o 
   5  -9   6     2135.39     2027.14    100.11 o 
   6  -9   6        4.26       20.48     17.06 o 
   7  -9   6      927.92      922.23     38.66 o 
   8  -9   6     6018.28     5679.64    102.61 o 
   9  -9   6      818.14      787.19     88.73 o 
  10  -9   6      452.14      418.62     77.35 o 
  11  -9   6      204.29      298.04     79.63 o 
  12  -9   6     7658.10     7824.15    257.09 o 
  13  -9   6     1672.46     1710.89    138.78 o 
  14  -9   6        3.12        0.00     79.63 o 
  15  -9   6      199.36      246.65     39.15 o 
  16  -9   6      559.22      481.29     58.49 o 
 -14  -8   6      758.98      743.97    109.21 o 
 -13  -8   6      165.18      177.54     96.69 o 
 -12  -8   6      310.35      318.63     47.94 o 
 -11  -8   6       17.20        0.00     54.60 o 
 -10  -8   6     1532.80     1584.70     78.39 o 
  -9  -8   6       92.27       71.72     32.05 o 
  -8  -8   6     1504.96     1629.74     74.69 o 
  -7  -8   6       36.24        0.00     38.51 o 
  -6  -8   6    15135.86    16078.12    138.28 o 
  -5  -8   6       55.47       39.89     12.39 o 
  -4  -8   6       51.26       75.13      9.30 o 
  -3  -8   6      198.10      201.68     15.07 o 
  -2  -8   6    15359.47    15328.96    214.70 o 
  -1  -8   6      112.91      116.40     15.56 o 
   0  -8   6      729.28     1081.50     32.33 o 
   1  -8   6      243.20      246.83     21.02 o 
   2  -8   6    13426.65    13106.07    153.15 o 
   3  -8   6      926.93      875.48     31.16 o 
   4  -8   6      571.98      777.42     37.03 o 
   5  -8   6     1077.91     1072.84     32.76 o 
   6  -8   6     2227.51     2150.16     52.98 o 
   7  -8   6     1098.12     1244.49     91.00 o 
   8  -8   6     4349.42     4313.64    163.81 o 
   9  -8   6       14.28        0.00     56.88 o 
  10  -8   6     6461.90     6418.13    213.86 o 
  11  -8   6     2185.01     2184.12    141.06 o 
  12  -8   6     1300.58     1285.45    113.76 o 
  13  -8   6      129.97      102.38     63.70 o 
  14  -8   6     2236.66     2312.79    107.75 o 
  15  -8   6      945.20     1040.01     64.48 o 
  16  -8   6      317.82      302.29     59.15 o 
 -15  -7   6      264.48      182.01     75.08 o 
 -14  -7   6      156.24      168.36     61.43 o 
 -13  -7   6        2.62        0.00     33.37 o 
 -12  -7   6      249.86      292.01     42.07 o 
 -11  -7   6      176.35      184.45     36.90 o 
 -10  -7   6     1514.72     1679.43     79.04 o 
  -9  -7   6       11.39        0.00     44.36 o 
  -8  -7   6     2061.64     2194.12     82.56 o 
  -7  -7   6      150.31      152.96     14.14 o 
  -6  -7   6    12341.81    12556.24    123.20 o 
  -5  -7   6       20.47       30.07      6.62 o 
  -4  -7   6     7288.34     7060.77     53.05 o 
  -3  -7   6        5.55       14.04     10.94 o 
  -2  -7   6    16390.19    17083.04    138.15 o 
  -1  -7   6       26.87       37.39     16.39 o 
   0  -7   6    34036.68    35568.01    200.61 o 
   1  -7   6     1881.99     1854.96     41.59 o 
   2  -7   6     3873.55     3724.96     74.14 o 
   3  -7   6      861.84      836.66     30.46 o 
   4  -7   6     3004.83     2715.22     91.01 o 
   5  -7   6      897.94      916.88     68.25 o 
   6  -7   6    14729.67    14749.64    257.09 o 
   7  -7   6        2.06        0.00     52.33 o 
   8  -7   6      287.63      286.67     63.70 o 
   9  -7   6     1178.71     1228.57    104.66 o 
  10  -7   6    10707.43    10527.00    263.91 o 
  11  -7   6       55.81       45.50     56.88 o 
  12  -7   6      473.11      286.67     65.98 o 
  13  -7   6      937.09      939.93     69.63 o 
  14  -7   6     2521.40     2640.96     90.50 o 
  15  -7   6      140.36       59.95     31.63 o 
  16  -7   6      611.18      641.50     66.75 o 
 -15  -6   6       15.52        6.83     63.70 o 
 -14  -6   6       29.00      102.38     63.70 o 
 -13  -6   6      296.07      263.91     68.25 o 
 -12  -6   6     2352.54     2259.53     93.90 o 
 -11  -6   6        5.42        0.00     35.28 o 
 -10  -6   6     1289.38     1229.80     67.68 o 
  -9  -6   6      303.70      239.65     54.60 o 
  -8  -6   6     9312.25     9653.54    113.62 o 
  -7  -6   6       20.72       21.45     10.92 o 
  -6  -6   6      491.38      425.82     18.06 o 
  -5  -6   6       19.63       13.62      8.42 o 
  -4  -6   6    39692.06    39870.48    212.12 o 
  -3  -6   6       38.13       53.83     10.19 o 
  -2  -6   6    23570.83    23234.65    124.15 o 
  -1  -6   6        4.72        6.33     11.00 o 
   0  -6   6     1844.73     1544.14     41.00 o 
   1  -6   6      168.75      147.36     16.65 o 
   2  -6   6    21320.78    21171.46    161.75 o 
   3  -6   6     1389.48     1413.60     37.83 o 
   4  -6   6     8339.49     8902.56    175.18 o 
   5  -6   6       20.80       59.15     38.68 o 
   6  -6   6     5127.95     5337.44    159.26 o 
   7  -6   6     2474.26     2643.70    122.86 o 
   8  -6   6     3885.84     3915.49    152.43 o 
   9  -6   6       67.26        9.10     59.15 o 
  10  -6   6      128.89        0.00     63.70 o 
  11  -6   6     1248.37     1244.49    106.93 o 
  12  -6   6     2691.87     2582.27    150.16 o 
  13  -6   6      202.23      176.51     40.44 o 
  14  -6   6      315.01      287.42     40.68 o 
  15  -6   6      932.93      903.12     73.19 o 
  16  -6   6     1250.34     1236.30     85.97 o 
 -16  -5   6       65.67       56.88     59.15 o 
 -15  -5   6      248.91      327.62     84.18 o 
 -14  -5   6      616.78      712.11     97.83 o 
 -13  -5   6      391.61      357.19     72.80 o 
 -12  -5   6       59.68       34.39     26.09 o 
 -11  -5   6     1025.91     1063.26     62.86 o 
 -10  -5   6     8267.47     8539.20    155.67 o 
  -9  -5   6        1.32        0.00     29.58 o 
  -8  -5   6      797.39      800.47     35.72 o 
  -7  -5   6      337.21      325.79     23.97 o 
  -6  -5   6    16691.46    15537.20    116.82 o 
  -5  -5   6       36.91       30.66      7.21 o 
  -4  -5   6     1485.22     1751.40     25.32 o 
  -3  -5   6       40.71       41.19      8.50 o 
  -2  -5   6    27147.05    26665.80    121.73 o 
  -1  -5   6      293.58      309.68     19.68 o 
   0  -5   6    91556.94    95420.98   1109.12 o 
   1  -5   6       89.82       86.74     14.63 o 
   2  -5   6     5547.62     5629.39     68.41 o 
   3  -5   6      473.75      478.76     29.44 o 
   4  -5   6     7041.91     7846.91    163.81 o 
   5  -5   6     1781.19     1920.21     93.28 o 
   6  -5   6     2780.24     2643.70    111.48 o 
   7  -5   6      178.13      150.16     56.88 o 
   8  -5   6        8.94        6.83     54.60 o 
   9  -5   6      425.17      489.15     75.08 o 
  10  -5   6     3269.84     2984.96    147.88 o 
  11  -5   6      512.38      564.23     81.90 o 
  12  -5   6        0.52       14.84     43.23 o 
  13  -5   6      917.57      905.54    121.72 o 
  14  -5   6     2058.69     2030.28     81.29 o 
  15  -5   6      256.02      242.71     45.32 o 
  16  -5   6      126.85      134.23     61.43 o 
 -16  -4   6      163.65       40.95     47.78 o 
 -15  -4   6      189.69      213.86     63.70 o 
 -14  -4   6       11.15        0.00     54.60 o 
 -13  -4   6      490.68      364.02     65.98 o 
 -12  -4   6     3071.86     3226.99    102.21 o 
 -11  -4   6      388.41      366.51     45.50 o 
 -10  -4   6       31.60        9.46     24.41 o 
  -9  -4   6       14.53        5.93     14.95 o 
  -8  -4   6     7517.04     7495.42    113.64 o 
  -7  -4   6     1465.36     1520.91     36.52 o 
  -6  -4   6       22.94       38.22      9.37 o 
  -5  -4   6      315.87      330.89     20.93 o 
  -4  -4   6    27252.99    26317.27    147.53 o 
  -3  -4   6       41.54       37.47      8.52 o 
  -2  -4   6       34.57       38.46     10.51 o 
  -1  -4   6      100.52       95.38     15.93 o 
   0  -4   6   124134.80   129344.13    366.30 o 
   1  -4   6        1.33        2.44     12.69 o 
   2  -4   6     8869.17     9682.01     88.15 o 
   3  -4   6     1893.04     1815.55     79.63 o 
   4  -4   6    50703.63    50990.10    414.07 o 
   5  -4   6      848.86      787.19     68.25 o 
   6  -4   6     1621.42     1519.78     91.00 o 
   7  -4   6     1042.95     1026.08     86.45 o 
   8  -4   6     2261.06     2366.13    120.58 o 
   9  -4   6      960.67      978.30     91.00 o 
  10  -4   6      620.85      757.62     88.73 o 
  11  -4   6      531.65      506.71     48.64 o 
  12  -4   6     2194.57     2208.04    129.68 o 
  13  -4   6      382.91      440.63     50.66 o 
  14  -4   6       27.28       26.85     29.63 o 
  15  -4   6      246.78      300.32     75.08 o 
 -16  -3   6      223.57      127.41     63.70 o 
 -15  -3   6      255.40      250.26     68.25 o 
 -14  -3   6      840.42      728.04     91.00 o 
 -13  -3   6      456.09      530.10     81.90 o 
 -12  -3   6       94.90      122.00     29.58 o 
 -11  -3   6      126.38       35.49     26.50 o 
 -10  -3   6     1800.04     1891.18     69.96 o 
  -9  -3   6      557.06      589.85     28.91 o 
  -8  -3   6     5015.74     4795.10     50.82 o 
  -7  -3   6       31.50       16.29     11.87 o 
  -6  -3   6    21167.69    21513.77    118.46 o 
  -5  -3   6      158.98      185.72     14.31 o 
  -4  -3   6     4713.67     4185.21     48.27 o 
  -3  -3   6       94.00       92.12      7.62 o 
  -2  -3   6    15259.09    14008.75     81.84 o 
  -1  -3   6        1.80       17.70     14.21 o 
   0  -3   6    76104.84    77076.16    258.95 o 
   1  -3   6      884.91      853.35     26.56 o 
   2  -3   6    76848.84    74589.94    784.92 o 
   3  -3   6       39.32       34.13     34.13 o 
   4  -3   6     6432.16     6766.22    154.71 o 
   5  -3   6       38.18       31.85     38.68 o 
   6  -3   6    11822.51    11619.06    229.79 o 
   7  -3   6     2521.73     2518.56    120.58 o 
   8  -3   6     1600.15     1451.53     97.83 o 
   9  -3   6      114.57       79.63     56.88 o 
  10  -3   6     6679.81     6190.14    308.28 o 
  11  -3   6      675.73      680.40     53.44 o 
  12  -3   6      153.37       94.89     53.47 o 
  13  -3   6       54.72       21.75     25.93 o 
  14  -3   6      458.35      443.65     81.90 o 
  15  -3   6      605.78      732.59    102.38 o 
 -17  -2   6       16.17        0.00     59.15 o 
 -16  -2   6     1035.89     1078.41    116.03 o 
 -15  -2   6      343.26      375.40     75.08 o 
 -14  -2   6       68.00       77.35     40.95 o 
 -13  -2   6        0.45        0.00     52.33 o 
 -12  -2   6     1595.16     1685.87    116.03 o 
 -11  -2   6      746.25      796.97     47.95 o 
 -10  -2   6      701.65      781.09     34.05 o 
  -9  -2   6      343.36      290.88     22.48 o 
  -8  -2   6     7122.29     7367.87     77.37 o 
  -7  -2   6      766.93      823.81     26.10 o 
  -6  -2   6     2492.20     2401.53     40.01 o 
  -5  -2   6       18.74       18.00      8.99 o 
  -4  -2   6    19785.77    19502.59    157.63 o 
  -3  -2   6       78.97      103.99     18.08 o 
  -2  -2   6    67058.64    69861.82    276.83 o 
  -1  -2   6      147.58      136.78      9.96 o 
   0  -2   6    16830.71    16433.49    162.67 o 
   1  -2   6       95.83       90.21     13.33 o 
   2  -2   6      983.26     1208.09     61.43 o 
   3  -2   6       20.17       29.58     34.13 o 
   4  -2   6    11129.11    10349.54    186.56 o 
   5  -2   6     1044.13     1173.96     77.35 o 
   6  -2   6     1292.93     1101.16     79.63 o 
   7  -2   6       57.50      100.11     52.33 o 
   8  -2   6    14259.61    14426.57    277.57 o 
   9  -2   6     2180.06     2033.92     75.39 o 
  10  -2   6     1323.83     1264.02     64.78 o 
  11  -2   6        1.24        0.00     29.88 o 
  12  -2   6      464.19      447.94     46.46 o 
  13  -2   6      755.48      819.12     80.77 o 
  14  -2   6      624.13      641.59     95.56 o 
  15  -2   6        0.18       84.18     61.43 o 
 -17  -1   6      525.69      473.23     84.18 o 
 -16  -1   6      526.03      516.45     86.45 o 
 -15  -1   6       22.35       38.68     52.33 o 
 -14  -1   6      281.95      225.24     63.70 o 
 -13  -1   6      231.25      325.34     63.70 o 
 -12  -1   6      758.00      739.42     81.90 o 
 -11  -1   6      214.26      145.61     40.95 o 
 -10  -1   6     2308.04     2143.12     66.47 o 
  -9  -1   6      424.78      435.80     21.40 o 
  -8  -1   6     2818.23     2883.51     40.87 o 
  -7  -1   6      193.74      191.86     11.66 o 
  -6  -1   6     1172.55     1054.01     19.10 o 
  -5  -1   6     1011.67      889.22     40.49 o 
  -4  -1   6    20745.60    21315.22    123.29 o 
  -3  -1   6      199.73      182.68      9.88 o 
  -2  -1   6     1725.81     2073.12     25.54 o 
  -1  -1   6       66.67       82.45     10.24 o 
   0  -1   6    53993.62    52829.84    553.99 o 
   1  -1   6        0.21        0.00      9.62 o 
   2  -1   6     5665.13     5407.97    120.58 o 
   3  -1   6      657.60      630.21     52.33 o 
   4  -1   6    19667.04    19711.68    259.36 o 
   5  -1   6      100.35      104.66     40.95 o 
   6  -1   6    25120.82    26559.81    338.99 o 
   7  -1   6     1990.16     1945.12     65.02 o 
   8  -1   6     1425.01     1482.31     88.73 o 
   9  -1   6       10.10        0.00     27.51 o 
  10  -1   6       86.68      100.41     28.96 o 
  11  -1   6      579.82      602.80     50.80 o 
  12  -1   6     1875.94     1822.94    139.92 o 
  13  -1   6       64.36      120.37     48.92 o 
  14  -1   6      289.32      189.13     55.74 o 
  15  -1   6      459.54      564.23     97.83 o 
 -17   0   6       53.48       11.38     54.60 o 
 -16   0   6      414.09      400.42     79.63 o 
 -15   0   6      461.37      555.13     86.45 o 
 -14   0   6     1321.93     1474.28    116.03 o 
 -13   0   6      274.31      175.18     54.60 o 
 -12   0   6      460.00      441.37     65.98 o 
 -11   0   6     1441.83     1378.73     93.28 o 
 -10   0   6      323.13      356.38     30.22 o 
  -9   0   6       91.07      100.35     19.37 o 
  -8   0   6      146.15      151.71     14.41 o 
  -7   0   6      453.56      469.51     16.08 o 
  -6   0   6    27389.29    28351.45    252.53 o 
  -5   0   6     1177.34     1137.24     25.79 o 
  -4   0   6      361.76      334.95     14.02 o 
  -3   0   6     1692.17     1655.78     24.34 o 
  -2   0   6   106989.55   110181.96    486.01 o 
  -1   0   6      439.64      378.95     17.48 o 
   0   0   6     2270.96     2465.66     35.24 o 
   1   0   6      576.62      602.68     21.93 o 
   2   0   6    48094.30    47900.48    357.19 o 
   3   0   6        5.83        0.00     31.85 o 
   4   0   6     2745.93     2903.06    104.66 o 
   5   0   6      852.30      837.25     68.25 o 
   6   0   6    12885.50    12591.37    459.58 o 
   7   0   6       23.41        8.34     22.75 o 
   8   0   6     4164.04     4107.95    197.94 o 
   9   0   6      852.35      858.25     53.02 o 
  10   0   6     3002.59     2941.47     93.61 o 
  11   0   6      281.84      459.58     79.63 o 
  12   0   6      403.25      351.58     96.69 o 
  13   0   6      718.73      834.58     72.34 o 
  14   0   6      487.65      486.88     86.45 o 
 -17   1   6      184.01      125.13     61.43 o 
 -16   1   6     1467.61     1417.40    122.86 o 
 -15   1   6       75.56        0.00     52.33 o 
 -14   1   6      102.74        0.00     40.95 o 
 -13   1   6      514.82      459.58     63.70 o 
 -12   1   6     1837.04     1732.55     79.04 o 
 -11   1   6        4.33        1.69     34.56 o 
 -10   1   6        2.78       14.81     19.37 o 
  -9   1   6      271.66      288.09     27.15 o 
  -8   1   6     6686.71     6784.48     79.71 o 
  -7   1   6      316.76      364.81     18.53 o 
  -6   1   6      479.03      451.08     19.53 o 
  -5   1   6       49.25       41.67     11.42 o 
  -4   1   6    21294.05    21032.74    150.53 o 
  -3   1   6      224.86      245.98     10.38 o 
  -2   1   6    10612.54    11341.12     80.73 o 
  -1   1   6     1401.69     1266.87     36.78 o 
   0   1   6    20382.18    19444.48    145.61 o 
   1   1   6      702.82      710.68     28.96 o 
   2   1   6      609.33      521.00     45.50 o 
   3   1   6     1622.79     1438.34     51.40 o 
   4   1   6    34231.25    33791.03    418.61 o 
   5   1   6       21.37        0.00     42.09 o 
   6   1   6     1324.11     1190.12     62.80 o 
   7   1   6      130.39      116.35     32.99 o 
   8   1   6     1875.48     1897.35     56.99 o 
   9   1   6      873.01      822.20     51.38 o 
  10   1   6      338.30      213.86     56.88 o 
  11   1   6      527.04      439.57     52.27 o 
  12   1   6     2077.42     2135.58    150.16 o 
  13   1   6      464.54      623.06     65.72 o 
  14   1   6        0.31       29.58     59.15 o 
 -17   2   6      368.74      398.15     72.80 o 
 -16   2   6        2.04        0.00     50.05 o 
 -15   2   6      324.91      282.12     63.70 o 
 -14   2   6     2223.05     2227.04     97.08 o 
 -13   2   6      215.09      240.75     46.64 o 
 -12   2   6     1551.79     1438.40     71.25 o 
 -11   2   6     1771.93     1614.82     50.57 o 
 -10   2   6     1302.23     1260.20     42.65 o 
  -9   2   6      685.60      687.75     32.11 o 
  -8   2   6      764.14      748.86     29.92 o 
  -7   2   6      590.99      570.46     22.41 o 
  -6   2   6    36453.27    38047.07    153.07 o 
  -5   2   6      821.18      860.75     21.17 o 
  -4   2   6     7008.11     7672.84     56.40 o 
  -3   2   6        0.30        0.00      6.59 o 
  -2   2   6    16092.41    15726.28     73.44 o 
  -1   2   6      277.31      302.38     14.98 o 
   0   2   6     4093.18     4139.39     63.39 o 
   1   2   6      233.27      226.93     18.51 o 
   2   2   6    47229.02    49861.59    829.28 o 
   3   2   6      534.12      533.46     22.91 o 
   4   2   6     3169.01     3190.43    203.62 o 
   5   2   6      155.98      174.19     23.70 o 
   6   2   6     5739.79     5401.83    263.91 o 
   7   2   6      255.75      297.26     31.56 o 
   8   2   6      666.62      712.11     75.08 o 
   9   2   6      137.28      116.03     50.05 o 
  10   2   6     4162.75     4095.22    175.18 o 
  11   2   6      458.69      425.12     49.79 o 
  12   2   6        1.09      125.72     39.83 o 
  13   2   6       17.47       18.20     50.05 o 
  14   2   6      689.28      878.20    118.31 o 
 -18   3   6      402.00      391.32     72.80 o 
 -17   3   6      163.17       81.90     52.33 o 
 -16   3   6     1352.05     1433.33    120.58 o 
 -15   3   6      520.43      550.47     56.69 o 
 -14   3   6      585.90      635.88     55.34 o 
 -13   3   6       83.12       67.68     31.70 o 
 -12   3   6     5101.26     5066.74    127.28 o 
 -11   3   6     1672.47     1695.57     53.88 o 
 -10   3   6      267.92      287.98     25.43 o 
  -9   3   6      193.81      178.84     18.83 o 
  -8   3   6     2860.41     2820.03     54.37 o 
  -7   3   6     1579.78     1698.66     41.05 o 
  -6   3   6     9345.28    10273.60     73.83 o 
  -5   3   6       86.26      106.98      9.86 o 
  -4   3   6    33774.47    36240.03    108.63 o 
  -3   3   6       53.00       36.28      8.21 o 
  -2   3   6     5871.88     5847.88     46.35 o 
  -1   3   6        3.42        1.03     10.01 o 
   0   3   6    44285.75    45168.36    214.28 o 
   1   3   6       19.30       16.19     11.98 o 
   2   3   6     3346.67     3624.35     60.96 o 
   3   3   6      179.68      151.06     16.28 o 
   4   3   6    12256.77    12286.61    130.82 o 
   5   3   6       35.63        0.00     38.68 o 
   6   3   6    10003.95    10670.34    234.34 o 
   7   3   6      133.39      136.51     50.05 o 
   8   3   6     3881.39     3958.72    159.26 o 
   9   3   6      285.55      327.62     70.53 o 
  10   3   6      265.57      340.87     44.70 o 
  11   3   6        7.37        0.22     32.72 o 
  12   3   6      820.03      841.44     70.93 o 
  13   3   6      314.57      327.62     79.63 o 
 -18   4   6      192.34      143.33     54.60 o 
 -17   4   6      982.58     1133.01    106.93 o 
 -16   4   6     1052.81     1127.25    143.33 o 
 -15   4   6        3.40        0.00     30.60 o 
 -14   4   6      186.09      155.89     34.34 o 
 -13   4   6      627.92      670.13     52.12 o 
 -12   4   6     6902.43     6971.80    118.17 o 
 -11   4   6       45.66        1.85     20.24 o 
 -10   4   6     6844.89     6721.39     95.73 o 
  -9   4   6     1462.91     1528.70     40.16 o 
  -8   4   6     4645.51     4933.17     69.29 o 
  -7   4   6       48.86       21.22     11.15 o 
  -6   4   6    16609.86    17119.85    109.49 o 
  -5   4   6     1104.51     1183.43     21.54 o 
  -4   4   6    28689.87    30711.01    116.40 o 
  -3   4   6      196.98      201.30     11.95 o 
  -2   4   6    41056.26    41721.69    233.91 o 
  -1   4   6       40.52       50.27      7.61 o 
   0   4   6    17223.91    17804.31    161.76 o 
   1   4   6       97.01      109.21     14.24 o 
   2   4   6    25869.11    26401.38    159.77 o 
   3   4   6      209.74      237.75     18.20 o 
   4   4   6     4558.77     4203.32    186.56 o 
   5   4   6      504.00      557.41     63.70 o 
   6   4   6     6063.25     5853.90    179.73 o 
   7   4   6      146.61      147.88     45.50 o 
   8   4   6      681.02      782.64     79.63 o 
   9   4   6       25.16        1.30     40.95 o 
  10   4   6      726.80      729.50     62.68 o 
  11   4   6      169.22       91.34     39.81 o 
  12   4   6      916.01      837.36     70.93 o 
  13   4   6       56.07      131.96     63.70 o 
 -18   5   6      327.90      468.68     79.63 o 
 -17   5   6        8.39       19.91     31.70 o 
 -16   5   6      404.38      377.89     50.80 o 
 -15   5   6      842.60      877.46     64.78 o 
 -14   5   6     2973.55     3054.88    106.50 o 
 -13   5   6      111.28      116.48     30.66 o 
 -12   5   6     2448.40     2296.15     64.18 o 
 -11   5   6      294.86      287.30     23.69 o 
 -10   5   6     2193.28     2314.47     51.73 o 
  -9   5   6        0.69        0.00     16.09 o 
  -8   5   6     7272.25     7640.88     81.20 o 
  -7   5   6     1491.50     1520.50     34.52 o 
  -6   5   6     4943.36     4329.61     44.08 o 
  -5   5   6      464.29      475.57     22.33 o 
  -4   5   6    38305.87    40603.18    287.80 o 
  -3   5   6     1213.96     1473.70     46.57 o 
  -2   5   6    33360.71    34847.44    213.47 o 
  -1   5   6        0.35        0.00     10.16 o 
   0   5   6    12685.10    12491.51    115.55 o 
   1   5   6      263.36      261.83     28.44 o 
   2   5   6     6027.92     5506.41    319.66 o 
   3   5   6      196.02      158.29     25.03 o 
   4   5   6      714.51      794.02     70.53 o 
   5   5   6     1320.53     1415.13     93.28 o 
   6   5   6     4388.89     4627.60    163.81 o 
   7   5   6      197.47      122.86     47.78 o 
   8   5   6       82.76      118.31     34.96 o 
   9   5   6      211.02      293.49     44.04 o 
  10   5   6      653.67      835.16     70.53 o 
  11   5   6       48.01      119.47     56.88 o 
  12   5   6      117.23      175.18     70.53 o 
  13   5   6      162.88       68.25     59.15 o 
 -18   6   6        8.46       12.68     33.67 o 
 -17   6   6      596.08      636.82     61.76 o 
 -16   6   6     1573.06     1651.22     72.54 o 
 -15   6   6      206.23      248.96     33.07 o 
 -14   6   6      133.14       95.89     24.81 o 
 -13   6   6      657.08      662.14     35.91 o 
 -12   6   6     3984.88     4041.69     74.70 o 
 -11   6   6       66.94       74.67     16.93 o 
 -10   6   6      276.78      233.15     20.97 o 
  -9   6   6     1497.17     1476.46     39.39 o 
  -8   6   6    12291.62    13242.89    105.78 o 
  -7   6   6      836.93      892.34     30.61 o 
  -6   6   6       23.96       36.51      8.32 o 
  -5   6   6     2801.23     2969.40     98.97 o 
  -4   6   6    41445.68    43329.75    373.12 o 
  -3   6   6      104.01      102.23     18.45 o 
  -2   6   6     1232.78      932.77     55.74 o 
  -1   6   6       13.40        0.03     12.34 o 
   0   6   6    30546.69    29786.41    224.10 o 
   1   6   6       11.41       27.67      9.97 o 
   2   6   6     6268.85     5051.29    267.33 o 
   3   6   6      910.32      971.48     72.80 o 
   4   6   6      231.42      234.34     50.05 o 
   5   6   6        7.80        0.00     40.95 o 
   6   6   6       96.77      120.58     47.78 o 
   7   6   6      405.40      377.43     54.60 o 
   8   6   6     3550.55     3590.24    116.56 o 
   9   6   6        1.07        0.00     32.25 o 
  10   6   6        3.26       75.45     34.56 o 
  11   6   6       91.60       65.98     33.67 o 
  12   6   6      664.24      602.91    100.11 o 
 -18   7   6      586.75      595.86     64.11 o 
 -17   7   6      484.67      538.81     58.49 o 
 -16   7   6        2.31        0.00     39.19 o 
 -15   7   6      937.04      883.70     67.68 o 
 -14   7   6     1413.14     1512.42     61.89 o 
 -13   7   6      638.41      650.72     34.66 o 
 -12   7   6     1025.94      963.68     38.83 o 
 -11   7   6       51.85       22.44     15.93 o 
 -10   7   6     5279.19     5470.03     77.49 o 
  -9   7   6     1190.91     1193.14     36.21 o 
  -8   7   6     1020.69     1029.58     33.36 o 
  -7   7   6     1155.31     1178.74     26.87 o 
  -6   7   6    12354.50    13067.85     78.19 o 
  -5   7   6     1676.98     1647.19     81.90 o 
  -4   7   6      806.82      821.32     61.43 o 
  -3   7   6     1455.31     1406.03     75.08 o 
  -2   7   6    37251.01    38395.01    379.95 o 
  -1   7   6       31.37       39.04     19.68 o 
   0   7   6      112.70       82.51     19.61 o 
   1   7   6      316.16      318.85     28.96 o 
   2   7   6    25188.83    25642.93    343.54 o 
   3   7   6      141.25      200.21     50.05 o 
   4   7   6     3098.76     3025.92    131.96 o 
   5   7   6      770.64      782.64     77.35 o 
   6   7   6     3943.54     4171.82    115.83 o 
   7   7   6       38.17       47.06     30.44 o 
   8   7   6       29.12        0.00     32.05 o 
   9   7   6      332.59      277.96     54.60 o 
  10   7   6      752.21      753.47     63.53 o 
  11   7   6       16.05        6.83     45.50 o 
  12   7   6        7.53      477.78     91.00 o 
 -18   8   6      151.50      168.32     46.64 o 
 -17   8   6      160.78      105.10     36.58 o 
 -16   8   6      590.84      595.59     62.80 o 
 -15   8   6      278.51      324.91     45.34 o 
 -14   8   6        2.63        0.00     31.10 o 
 -13   8   6       26.77        0.00     25.85 o 
 -12   8   6     2739.71     2761.27     77.77 o 
 -11   8   6     2001.86     2058.57     51.57 o 
 -10   8   6     3427.05     3284.37     60.27 o 
  -9   8   6      479.83      472.96     25.54 o 
  -8   8   6     4799.38     4676.13    106.93 o 
  -7   8   6      364.64      395.68     27.93 o 
  -6   8   6     6801.69     7016.49    170.63 o 
  -5   8   6        0.97        2.28     31.85 o 
  -4   8   6    20476.35    20155.33    286.67 o 
  -3   8   6      278.79      220.69     43.23 o 
  -2   8   6     1284.78     1353.70     81.90 o 
  -1   8   6       58.48       65.22     21.32 o 
   0   8   6    32850.90    31528.30    770.13 o 
   1   8   6      359.58      345.90     30.71 o 
   2   8   6       24.05        0.00     36.40 o 
   3   8   6      111.15       61.43     45.50 o 
   4   8   6    10943.44    11343.77    254.81 o 
   5   8   6      669.49      661.34     51.48 o 
   6   8   6       57.28       46.64     27.35 o 
   7   8   6      235.42      214.80     35.96 o 
   8   8   6     1841.43     1779.92     89.28 o 
   9   8   6      167.56      229.40     42.61 o 
  10   8   6      172.17       98.81     33.33 o 
  11   8   6       33.76        0.00     45.50 o 
 -18   9   6      509.58      419.64     57.65 o 
 -17   9   6      473.82      468.39     56.69 o 
 -16   9   6        3.88       23.51     31.34 o 
 -15   9   6       37.75       20.59     29.56 o 
 -14   9   6      601.09      621.85     44.48 o 
 -13   9   6     1717.93     1721.24     66.00 o 
 -12   9   6      484.19      372.77     33.59 o 
 -11   9   6        9.27        0.00     32.86 o 
 -10   9   6     1974.70     2012.76     77.17 o 
  -9   9   6      538.87      482.33     56.88 o 
  -8   9   6     1531.59     1467.46     88.73 o 
  -7   9   6        7.57        0.00     28.82 o 
  -6   9   6      448.96     1107.99     75.08 o 
  -5   9   6     1230.77     1330.95     84.18 o 
  -4   9   6    18079.12    16345.36   1410.58 o 
  -3   9   6      332.70      395.87     56.88 o 
  -2   9   6    17695.96    17393.33    282.12 o 
  -1   9   6        2.24        0.00     28.44 o 
   0   9   6     2303.54     2121.78     65.02 o 
   1   9   6       19.57       10.36     19.61 o 
   2   9   6     8359.82     7926.54    211.59 o 
   3   9   6      202.38      188.51     31.09 o 
   4   9   6     1408.87     1473.83     69.12 o 
   5   9   6       24.31        9.10     29.58 o 
   6   9   6     3423.95     3360.42    111.00 o 
   7   9   6       82.52       65.61     64.84 o 
   8   9   6      270.84      228.14     40.81 o 
   9   9   6        5.77       17.55     36.40 o 
  10   9   6       62.32       22.75     52.33 o 
  11   9   6      169.50      111.48     59.15 o 
 -18  10   6      220.59      230.79     45.91 o 
 -17  10   6        1.55        0.00     36.58 o 
 -16  10   6      574.78      619.33     62.19 o 
 -15  10   6     1057.94     1060.80     72.87 o 
 -14  10   6     1085.40     1030.11     56.10 o 
 -13  10   6        2.84        9.89     26.78 o 
 -12  10   6      426.77      452.23     37.12 o 
 -11  10   6      419.37      424.27     44.22 o 
 -10  10   6      974.43      882.75     77.35 o 
  -9  10   6        0.61        0.00     43.23 o 
  -8  10   6       70.59       56.88     43.23 o 
  -7  10   6       81.69       67.12     69.39 o 
  -6  10   6     2852.49     2923.54    122.86 o 
  -5  10   6        1.47        4.55     36.40 o 
  -4  10   6    10740.61    11145.84    234.34 o 
  -3  10   6      540.18      527.79     24.79 o 
  -2  10   6     7157.83     6915.05    164.95 o 
  -1  10   6       10.84        0.00     17.02 o 
   0  10   6     1342.05     1266.07     41.29 o 
   1  10   6       24.81        0.00     20.92 o 
   2  10   6    12447.73    12148.23    177.18 o 
   3  10   6       13.17        0.00     25.64 o 
   4  10   6     6129.21     6300.34    154.71 o 
   5  10   6       81.81       49.93     46.64 o 
   6  10   6      215.30      263.09     42.61 o 
   7  10   6        0.27        0.00     31.09 o 
   8  10   6      381.41      356.31     65.98 o 
   9  10   6      148.55      224.72     46.57 o 
  10  10   6      899.12      821.32    109.21 o 
 -17  11   6      577.73      638.42     62.80 o 
 -16  11   6     1659.03     1684.44     94.26 o 
 -15  11   6       51.07       35.28     26.33 o 
 -14  11   6     1032.72     1015.42     56.42 o 
 -13  11   6     1369.99     1383.45     64.85 o 
 -12  11   6      402.53      432.72     44.27 o 
 -11  11   6       33.54       59.15     40.95 o 
 -10  11   6      102.84       81.90     40.95 o 
  -9  11   6      751.30      782.64     77.35 o 
  -8  11   6     6162.11     5935.80    186.56 o 
  -7  11   6       47.30       14.13     30.71 o 
  -6  11   6     3252.58     3337.61    138.78 o 
  -5  11   6      387.46      418.62     61.43 o 
  -4  11   6     5147.26     5003.00    168.36 o 
  -3  11   6       13.77        2.28     38.68 o 
  -2  11   6     1066.82     1030.63     81.90 o 
  -1  11   6      165.51      157.70     19.86 o 
   0  11   6    22619.81    21134.70    165.17 o 
   1  11   6       78.04       73.45     28.44 o 
   2  11   6     5124.14     4699.17    137.65 o 
   3  11   6        0.57        0.00     26.79 o 
   4  11   6     2380.81     2169.03     87.58 o 
   5  11   6       38.74       64.05     68.25 o 
   6  11   6      291.16      326.80     43.44 o 
   7  11   6      114.57       74.75     33.67 o 
   8  11   6     1475.37     1475.55     86.87 o 
   9  11   6       26.47        6.83     50.05 o 
 -17  12   6      274.79      342.24     51.18 o 
 -16  12   6       71.15       10.73     32.76 o 
 -15  12   6      769.63      799.40     53.38 o 
 -14  12   6     1171.09     1170.31     75.15 o 
 -13  12   6       57.29        0.00     36.17 o 
 -12  12   6      120.41      104.66     45.50 o 
 -11  12   6      295.25      284.39     52.33 o 
 -10  12   6     5583.64     5514.90    195.66 o 
  -9  12   6      929.27      866.82     84.18 o 
  -8  12   6     1043.85     1080.68     88.73 o 
  -7  12   6      498.50      479.78     33.72 o 
  -6  12   6     9092.22     9298.44    236.61 o 
  -5  12   6      646.29      666.61     70.53 o 
  -4  12   6      367.15      277.57     56.88 o 
  -3  12   6       20.37       36.40     45.50 o 
  -2  12   6    11885.77    12217.42    268.46 o 
  -1  12   6      304.34      238.08     34.13 o 
   0  12   6       30.47        0.00     29.58 o 
   1  12   6       11.18        0.00     23.41 o 
   2  12   6     4244.36     3956.39    108.12 o 
   3  12   6       16.32        0.00     51.19 o 
   4  12   6        0.45        0.00     27.21 o 
   5  12   6       37.99       55.61     42.09 o 
   6  12   6     2453.69     2368.32    101.20 o 
   7  12   6       78.53      102.38     38.21 o 
   8  12   6      193.36       72.05     33.67 o 
   9  12   6       63.23      116.53    166.08 o 
 -17  13   6      427.95      450.47     84.18 o 
 -16  13   6     1645.28     1676.77    141.06 o 
 -15  13   6      538.81      574.52     60.31 o 
 -14  13   6      106.11      124.86     40.44 o 
 -13  13   6      592.53      626.93     96.69 o 
 -12  13   6     3059.52     3128.30    159.26 o 
 -11  13   6     1089.32      891.85     91.00 o 
 -10  13   6      114.64       25.03     50.05 o 
  -9  13   6      378.72      266.19     59.15 o 
  -8  13   6     3138.85     3105.55    152.43 o 
  -7  13   6      123.04       89.24     32.05 o 
  -6  13   6     3770.48     3505.97    152.43 o 
  -5  13   6      280.65      252.54     54.60 o 
  -4  13   6     3665.43     3658.40    154.71 o 
  -3  13   6       89.33       20.48     43.23 o 
  -2  13   6       58.52       52.33     40.95 o 
  -1  13   6       20.67       35.55     23.41 o 
   0  13   6     5467.06     5585.43    195.66 o 
   1  13   6        5.99        0.00     40.95 o 
   2  13   6       49.50       26.89     47.78 o 
   3  13   6       46.94       68.25     56.88 o 
   4  13   6     3885.35     3815.61    202.49 o 
   5  13   6       43.36       17.06     30.57 o 
   6  13   6       27.31        0.00     33.78 o 
   7  13   6       22.31       15.38     59.15 o 
   8  13   6      671.61      837.69    137.65 o 
 -17  14   6      525.21      457.30     86.45 o 
 -16  14   6      469.54      577.88     95.56 o 
 -15  14   6       98.53      193.36     46.32 o 
 -14  14   6     2176.40     2167.24    103.76 o 
 -13  14   6      953.40      930.53     95.56 o 
 -12  14   6       72.47        0.00     54.60 o 
 -11  14   6      329.75      343.54     65.98 o 
 -10  14   6     3525.30     3624.27    172.91 o 
  -9  14   6      548.70      580.16     81.90 o 
  -8  14   6      430.98      436.82     70.53 o 
  -7  14   6       12.18        0.00     36.40 o 
  -6  14   6      884.63      944.84     53.57 o 
  -5  14   6      394.84      377.67     61.43 o 
  -4  14   6     1102.95     1012.43     91.00 o 
  -3  14   6       33.44       29.58     40.95 o 
  -2  14   6     1796.00     1641.55     71.61 o 
  -1  14   6       82.49      136.51     47.78 o 
   0  14   6       13.60        0.00     38.68 o 
   1  14   6       48.15      116.03     52.33 o 
   2  14   6     3274.83     3187.45    161.53 o 
   3  14   6        1.77        6.83     40.95 o 
   4  14   6      874.55     1003.33    100.11 o 
   5  14   6        1.17        0.00     43.23 o 
   6  14   6      872.77     1048.83    106.93 o 
   7  14   6       34.97       75.84     39.88 o 
 -16  15   6      590.98      568.00     67.51 o 
 -15  15   6      929.94      984.21     79.52 o 
 -14  15   6      846.81      834.21    144.47 o 
 -13  15   6       37.29       31.85     50.05 o 
 -12  15   6     1111.81     1153.49    106.93 o 
 -11  15   6      499.55      546.03     79.63 o 
 -10  15   6      353.01      302.59     63.70 o 
  -9  15   6        0.59       27.30     47.78 o 
  -8  15   6     1998.68     1965.71    129.68 o 
  -7  15   6      329.86      278.66     53.47 o 
  -6  15   6     1961.26     2042.03     79.81 o 
  -5  15   6       55.15       78.89     31.10 o 
  -4  15   6     3176.52     2957.66    150.16 o 
  -3  15   6        1.51        0.00     47.78 o 
  -2  15   6      508.64      500.53     68.25 o 
  -1  15   6       12.26       50.05     45.50 o 
   0  15   6     2142.55     1993.01    129.68 o 
   1  15   6        5.48        0.00     45.50 o 
   2  15   6     1122.70     1180.79    106.93 o 
   3  15   6       38.13      127.41     54.60 o 
   4  15   6     1090.43     1167.14    109.21 o 
   5  15   6        1.42       34.13     45.50 o 
   6  15   6      232.47      256.46     51.38 o 
 -16  16   6      787.07      788.92     76.30 o 
 -15  16   6       30.32        0.00     38.51 o 
 -14  16   6      668.33      666.57     68.02 o 
 -13  16   6      848.35     1023.81    113.76 o 
 -12  16   6      899.91      921.43    102.38 o 
 -11  16   6      218.48      156.98     63.70 o 
 -10  16   6      245.50      286.67     70.53 o 
  -9  16   6     1037.32     1212.64    111.48 o 
  -8  16   6     1253.61     1287.72    113.76 o 
  -7  16   6        4.89        0.99     81.90 o 
  -6  16   6      452.72      461.51     45.34 o 
  -5  16   6      321.27      276.05     36.90 o 
  -4  16   6     2308.60     2314.43     93.85 o 
  -3  16   6       55.24       44.22     31.34 o 
  -2  16   6      134.25       86.45     47.78 o 
  -1  16   6       35.73       13.65     40.95 o 
   0  16   6     2838.04     2875.76    159.26 o 
   1  16   6       17.64       50.05     47.78 o 
   2  16   6     1012.30      991.95    102.38 o 
   3  16   6       33.87       47.21     37.03 o 
   4  16   6      365.46      380.52     53.88 o 
   5  16   6       28.45       26.30     40.12 o 
 -15  17   6      346.48      288.29     50.20 o 
 -14  17   6     1633.93     1644.92    143.33 o 
 -13  17   6      349.25      493.70     86.45 o 
 -12  17   6       16.49       77.35     54.60 o 
 -11  17   6      947.42     1128.46    113.76 o 
 -10  17   6     2570.34     2639.15    166.08 o 
  -9  17   6       66.25       97.83     54.60 o 
  -8  17   6      812.05      748.52     93.28 o 
  -7  17   6      424.93      382.22     72.80 o 
  -6  17   6     1810.80     1746.78     93.14 o 
  -5  17   6        5.53        0.00     32.05 o 
  -4  17   6      352.77      329.86     50.05 o 
  -3  17   6      166.63      124.75     38.21 o 
  -2  17   6     4566.07     4779.02    147.88 o 
  -1  17   6        0.16        0.00     35.35 o 
   0  17   6      567.29      618.13     61.92 o 
   1  17   6       46.45       28.76     39.83 o 
   2  17   6      857.35      938.27    128.54 o 
   3  17   6        0.54       29.41     43.23 o 
   4  17   6      183.28      147.88     43.44 o 
 -15  18   6      220.27      225.83     50.05 o 
 -14  18   6        3.28        0.00     63.70 o 
 -13  18   6      568.64      671.16    104.66 o 
 -12  18   6     2484.21     2755.18    179.73 o 
 -11  18   6      630.60      732.59    100.11 o 
 -10  18   6        1.98       31.85     56.88 o 
  -9  18   6      257.93      370.85     75.08 o 
  -8  18   6      764.57      794.02    100.11 o 
  -7  18   6      254.97      222.96     61.43 o 
  -6  18   6      194.52      157.69     37.71 o 
  -5  18   6      262.55      308.82     46.46 o 
  -4  18   6     3741.67     3928.87    129.14 o 
  -3  18   6        0.25        5.27     35.28 o 
  -2  18   6       61.56       48.92     33.78 o 
  -1  18   6        8.47        0.00     38.61 o 
   0  18   6     1338.98     1595.50     94.75 o 
   1  18   6       59.90       30.78     75.08 o 
   2  18   6        1.04        0.00     42.07 o 
   3  18   6       14.07       40.50     38.70 o 
 -14  19   6      983.23     1126.19    129.68 o 
 -13  19   6      321.44      473.23     91.00 o 
 -12  19   6       36.27      209.31     77.35 o 
 -11  19   6       84.46      218.41     68.25 o 
 -10  19   6      999.42     1176.24    122.86 o 
  -9  19   6      741.44      935.08    111.48 o 
  -8  19   6      270.03      236.61     68.25 o 
  -7  19   6       12.33        0.00     61.43 o 
  -6  19   6     1653.59     1911.95    102.81 o 
  -5  19   6      271.92      316.48     61.43 o 
  -4  19   6       68.66       86.51     34.34 o 
  -3  19   6       65.65       66.53     36.17 o 
  -2  19   6      718.40      755.91    116.03 o 
  -1  19   6        0.35        0.00     38.70 o
[truncated: 885,652 more chars]
